# Supplementary material for: Dominant Myocardial Fibrosis and Complex Immune Microenvironment Jointly Shape the Pathogenesis of Arrhythmogenic Right Ventricular Cardiomyopathy
Source: Front Cardiovasc Med. 2022 Jun 29;9:900810. doi: 10.3389/fcvm.2022.900810 (PMC9278650; doi:10.3389/fcvm.2022.900810)
Supplement: Supplementary file 1 [file Data_Sheet_1.XLSX]

## Sheet: genes in lightcyan module
lightcyan	MM	GS	candidate hub gene
A4GNT	0.655941	0.531141	0
ACAP2	0.811108	0.446828	0
ADAM10	0.670303	0.474285	0
AFAP1L2	0.536115	0.302456	0
AKAP10	0.798556	0.756184	0
AKAP12	0.832311	0.680429	1
AKR1C3	0.849678	0.762009	1
ANGPTL5	0.719569	0.529996	0
ANKAR	0.701337	0.688941	0
ANO6	0.888432	0.619612	1
ANXA1	0.851238	0.564877	1
ANXA2	0.797713	0.535855	0
ANXA4	0.861314	0.728777	1
ANXA5	0.877288	0.606736	1
AOAH	0.603697	0.46366	0
APAF1	0.806975	0.621349	1
APLF	0.640282	0.579455	0
ARFIP1	0.712654	0.501983	0
ARHGDIB	0.781768	0.506787	0
ARL4A	0.801602	0.710296	1
ARPC5	0.694097	0.316875	0
ARRDC3	0.832845	0.664422	1
ASPA	0.744128	0.609492	0
ATP2B1	0.844372	0.745576	1
ATP6AP2	0.834765	0.54102	1
BDH2	0.645083	0.50727	0
BHLHE22	0.481195	0.368465	0
BMX	0.445608	0.25455	0
BNIP3L	0.871073	0.585191	1
BRCA2	0.703472	0.528852	0
BST1	0.829392	0.625301	1
BTBD10	0.678577	0.68592	0
C1QTNF7	0.832529	0.854611	1
C6orf48	0.573448	0.480778	0
C9	0.542878	0.645313	0
CAPN6	0.460284	0.540719	0
CASC4	0.936243	0.749221	1
CASP12	0.558281	0.657981	0
CASP4	0.810836	0.568288	1
CASP8	0.837931	0.680816	1
CCDC102B	0.847731	0.662564	1
CCDC109B	0.904782	0.753318	1
CCDC18	0.67627	0.574318	0
CDH6	0.800089	0.713378	1
CDR1	0.146949	0.196497	0
CEP162	0.751954	0.631185	0
CEP89	0.698403	0.616833	0
CFB	0.807001	0.635653	1
CFH	0.873806	0.753368	1
CHD9	0.837393	0.674754	1
CMTM3	0.640014	0.337226	0
CMTM6	0.723734	0.387471	0
COL24A1	0.73219	0.73509	0
CPQ	0.750772	0.475844	0
CREBL2	0.694939	0.466295	0
CSNK1G3	0.768038	0.538314	0
CTSK	0.884279	0.753361	1
CYP19A1	0.593519	0.426683	0
CYSLTR1	0.747883	0.710683	0
DBN1	0.507049	0.258439	0
DCN	0.807135	0.524144	1
DCP2	0.753559	0.513899	0
DCTD	0.740332	0.647983	0
DDAH2	0.640798	0.662531	0
DENND4A	0.773684	0.665351	0
DGKE	0.762503	0.800551	0
DPT	0.770538	0.541989	0
DPY19L3	0.895792	0.59234	1
DUSP6	0.655603	0.533993	0
ECM2	0.937925	0.666434	1
ECT2L	0.662223	0.66474	0
EPB41L2	0.660779	0.385341	0
EPHA3	0.885191	0.826435	1
ESR1	0.853165	0.694036	1
EVI2A	0.313974	0.0288677	0
EVI5	0.882473	0.766551	1
FAM101B	0.55668	0.319866	0
FAM114A1	0.82967	0.656227	1
FAM171B	0.826117	0.655061	1
FAM188A	0.748331	0.699246	0
FAM198B	0.939982	0.808786	1
FANCD2	0.498858	0.303722	0
FAR2P2	0.710355	0.646847	0
FAT2	0.282413	0.0657349	0
FAXDC2	0.552621	0.610927	0
FOXP1	0.866445	0.734669	1
FRMD4B	0.770852	0.571001	0
FUT8	0.739912	0.721094	0
FZD4	0.785104	0.616799	0
GDAP1	0.65161	0.585914	0
GLDN	0.502247	0.578224	0
GLIPR1	0.787263	0.540605	0
GLIPR2	0.733705	0.458507	0
GLYAT	0.552915	0.563924	0
GNB4	0.821139	0.698389	1
GORAB	0.771281	0.755478	0
GPR1	0.666287	0.557249	0
GPR141	0.490981	0.38029	0
HENMT1	0.688065	0.434483	0
HEY1	0.709786	0.770209	0
HMCN1	0.823311	0.684066	1
HNMT	0.872384	0.622982	1
HNRNPA1L2	0.636175	0.452576	0
IFT52	0.833467	0.612977	1
IFT80	0.597409	0.472057	0
IFT88	0.62691	0.478434	0
IL10RB	0.831179	0.586955	1
IL33	0.913422	0.641636	1
IPCEF1	0.682065	0.553966	0
ITPR2	0.868483	0.783962	1
KIAA1324L	0.844874	0.769159	1
KIAA1407	0.790886	0.711053	0
KIAA1430	0.77849	0.441279	0
KIAA1598	0.810744	0.620653	1
KLF3-AS1	0.625875	0.430757	0
KRBOX4	0.67043	0.62191	0
L3MBTL3	0.857222	0.618001	1
LAMA4	0.699252	0.536859	0
LCA5	0.731713	0.757006	0
LINC01140	0.90943	0.767376	1
LOC100506393	0.466289	0.483553	0
LOC285847	0.585338	0.455864	0
LOX	0.884737	0.702378	1
LPPR4	0.772988	0.703903	0
LRRC17	0.723244	0.462088	0
LUM	0.932135	0.692468	1
MAP7D3	0.808724	0.73191	1
MCM9	0.593246	0.568755	0
MECOM	0.725182	0.613213	0
MED12L	0.768139	0.844042	0
MEOX2	0.886505	0.765587	1
MGP	0.884195	0.678216	1
MIB1	0.767326	0.696991	0
MIR100HG	0.721146	0.707263	0
MIS18BP1	0.859706	0.712557	1
MMP16	0.689541	0.490377	0
MNS1	0.751517	0.6864	0
MYB	0.63159	0.6823	0
MYOT	0.728974	0.711736	0
NAB1	0.713949	0.629933	0
NET1	0.752153	0.668156	0
NLRP3	0.669379	0.544555	0
NRP1	0.830385	0.702412	1
NT5E	0.822728	0.607633	1
NUPR1	0.513848	0.417927	0
OGN	0.894525	0.656998	1
OMD	0.903583	0.780139	1
PABPC4L	0.85227	0.689464	1
PABPC5	0.775406	0.463925	0
PAPSS1	0.752353	0.490548	0
PCOLCE2	0.757226	0.50195	0
PCSK5	0.836331	0.809501	1
PDCD4	0.888369	0.764863	1
PDE1A	0.570366	0.689271	0
PHACTR2	0.414791	0.261371	0
PHF14	0.858606	0.608167	1
PI16	0.870879	0.796566	1
PI4K2B	0.631003	0.373339	0
PLA2G4A	0.858646	0.547618	1
PLS3	0.869187	0.65165	1
PLSCR4	0.864572	0.710876	1
POLN	0.590676	0.571321	0
PQLC3	0.848797	0.620943	1
PRCP	0.724087	0.559088	0
PRDM1	0.754275	0.777845	0
PRIMPOL	0.748469	0.515652	0
PRKD3	0.884445	0.587577	1
PRPS2	0.836345	0.606227	1
PRR15	0.614236	0.629083	0
PTGFR	0.659805	0.529894	0
PTMA	0.678164	0.415276	0
PTPLB	0.609018	0.518736	0
PTPRA	0.884954	0.809744	1
PTPRZ1	0.643651	0.631846	0
RAB23	0.897526	0.651198	1
RBMS1	0.949515	0.784272	1
RCVRN	0.642782	0.604568	0
RNF170	0.806019	0.784198	1
RPS6KC1	0.761208	0.670508	0
RTN1	0.553396	0.400763	0
S100A4	0.688556	0.403703	0
SASH1	0.357342	0.14961	0
SCARNA7	0.684023	0.633881	0
SCLT1	0.673123	0.541163	0
SCN11A	0.595497	0.591298	0
SDC2	0.750472	0.615645	0
SENP6	0.767795	0.556651	0
SESN3	0.892352	0.7671	1
SGCE	0.866693	0.603002	1
SGTB	0.696085	0.438851	0
SH2D4A	0.768185	0.738333	0
SH3BGRL	0.867106	0.532994	1
SLC35F2	0.71347	0.589388	0
SLC37A3	0.851516	0.657283	1
SLC38A6	0.625269	0.640865	0
SLC39A10	0.92463	0.793064	1
SLC39A6	0.796795	0.57035	0
SLCO4C1	0.632307	0.515233	0
SLTM	0.634321	0.484225	0
SMIM14	0.686937	0.402263	0
SPRED1	0.855941	0.601918	1
SPTLC2	0.722939	0.554559	0
SSPN	0.868286	0.731558	1
STK17B	0.8953	0.759271	1
STK38	0.655727	0.461734	0
STX6	0.88968	0.807182	1
SUPT3H	0.570566	0.648786	0
SWT1	0.514881	0.41478	0
TBC1D12	0.894849	0.769817	1
TBCEL	0.61987	0.519133	0
TBL1XR1	0.83476	0.746297	1
TCF21	0.585679	0.252708	0
TCF4	0.86727	0.717484	1
TEX9	0.834063	0.807973	1
TGFBI	0.851514	0.751558	1
TMEM135	0.795488	0.588206	0
TMEM45A	0.886239	0.741663	1
TMEM87A	0.814791	0.64754	1
TMEM87B	0.723133	0.511293	0
TMOD3	0.832975	0.604195	1
TMSB4X	0.840771	0.544743	1
TRAF3IP2	0.660314	0.678225	0
TRIL	0.629506	0.64141	0
TRMT5	0.819984	0.52614	1
TWSG1	0.871324	0.652538	1
UBE2J1	0.659967	0.392514	0
VAV3	0.74585	0.555458	0
VPS4B	0.600095	0.41043	0
WDFY1	0.862319	0.587205	1
WDR11	0.910236	0.770503	1
WDR54	0.691181	0.6184	0
WHAMMP1	0.764198	0.584079	0
XRCC4	0.678085	0.552366	0
YTHDC1	0.781519	0.67897	0
ZCCHC7	0.873644	0.78553	1
ZFAS1	0.607823	0.558328	0
ZFP62	0.601315	0.638577	0
ZFP90	0.940113	0.840323	1
ZFYVE16	0.639073	0.532701	0
ZHX1	0.877769	0.636263	1
ZNF117	0.790937	0.642392	0
ZNF430	0.770206	0.590797	0
ZNF525	0.709488	0.639426	0
ZNF701	0.571187	0.673269	0
ZNF727P	0.609164	0.6771	0
ZNF766	0.573174	0.464926	0
ZWILCH	0.711262	0.484112	0

## Sheet: genes in pink module
pink	MM	GS	candidate hub gene
ABCC3	0.50815	0.359287	0
ABTB2	0.695818	0.427674	0
ACE2	0.919956	0.727964	1
ACER2	0.577734	0.486386	0
ACOT12	0.553887	0.316002	0
ACTA1	0.838544	0.593817	1
ADAM19	0.896611	0.724161	1
ADAM21	0.646958	0.569089	0
ADAMTSL5	0.643054	0.48634	0
ADC	0.881741	0.797748	1
AEBP1	0.913802	0.739374	1
AGTRAP	0.709501	0.56522	0
AIFM2	0.612071	0.664556	0
AKR7L	0.812738	0.637943	1
ALMS1	0.853725	0.794626	1
ANKDD1B	0.867821	0.704598	1
ANKIB1	0.847957	0.803554	1
ANKLE1	0.608714	0.522494	0
ANKRD1	0.839176	0.755113	1
ANKRD34C	0.7673	0.594895	0
AP3M2	0.623258	0.717347	0
APCDD1L-AS1	0.702783	0.568088	0
ARHGAP1	0.82001	0.58484	1
ARHGAP24	0.812467	0.841434	1
ARHGAP42	0.753721	0.612677	0
ARID5A	0.873887	0.616255	1
ARMC9	0.899526	0.734009	1
ARNTL2	0.871219	0.799591	1
ARRDC5	0.709597	0.490942	0
ARSE	0.664285	0.569848	0
ASB18	0.581836	0.302154	0
ASCC2	0.634785	0.508714	0
ATF7IP2	0.741241	0.745471	0
ATP13A3	0.704615	0.547247	0
ATP1A4	0.799591	0.587287	0
ATP1B4	0.850226	0.811105	1
ATP8B1	0.867318	0.780652	1
ATXN1L	0.796741	0.572727	0
AZIN1	0.817213	0.657191	1
BACH1	0.788179	0.748792	0
BBIP1	0.459828	0.634917	0
BDNF	0.574637	0.380878	0
BGN	0.93706	0.72101	1
BMP6	0.855958	0.716334	1
BMP8A	0.784362	0.637043	0
BMP8B	0.579221	0.464407	0
BRAF	0.713833	0.778428	0
BRINP1	0.756839	0.526511	0
BRIP1	0.663565	0.60136	0
BTBD19	0.811201	0.619939	1
C11orf24	0.821845	0.619477	1
C14orf132	0.933133	0.719425	1
C17orf96	0.585574	0.419806	0
C1orf21	0.878085	0.840694	1
C22orf46	0.765521	0.475186	0
C2orf27A	0.817319	0.675299	1
C3orf35	0.572845	0.582535	0
C5orf46	0.6242	0.478813	0
CA3	0.822793	0.862937	1
CACNA2D1	0.798913	0.609525	0
CACNB1	0.744323	0.595102	0
CALCA	0.499182	0.25107	0
CALU	0.651134	0.347209	0
CASP3	0.710488	0.599238	0
CASQ1	0.67018	0.437481	0
CCDC147	0.51451	0.509719	0
CCDC168	0.671746	0.586329	0
CCNA1	0.767495	0.734297	0
CCND1	0.812382	0.650218	1
CCNO	0.648329	0.428453	0
CD101	0.709987	0.604019	0
CD226	0.640459	0.722544	0
CD40LG	0.447279	0.419832	0
CDC42EP3	0.602614	0.519699	0
CDK8	0.586906	0.412013	0
CEP170B	0.7565	0.512826	0
CERS1	0.77279	0.718932	0
CHD5	0.832446	0.830485	1
CHPF2	0.794846	0.491155	0
CHRNA1	0.805731	0.625804	1
CHRNA3	0.803314	0.607484	1
CHST11	0.677082	0.5304	0
CHST6	0.922282	0.713776	1
CLEC4E	0.589402	0.681357	0
CLU	0.837704	0.598664	1
CNN1	0.674549	0.274699	0
COL12A1	0.817566	0.696098	1
COL18A1	0.895847	0.67358	1
COL19A1	0.774143	0.640891	0
COL22A1	0.901661	0.814513	1
COL4A1	0.867117	0.656656	1
COL9A2	0.714571	0.594503	0
COLGALT2	0.752085	0.585743	0
COLQ	0.829317	0.786652	1
COMP	0.84664	0.621195	1
COPA	0.876065	0.725056	1
CPEB1	0.513766	0.310118	0
CPNE7	0.681634	0.448593	0
CREG2	0.624911	0.409634	0
CRIM1	0.903207	0.736468	1
CRISPLD1	0.851812	0.794196	1
CSMD2	0.806514	0.602306	1
CSNK2A3	0.486886	0.379694	0
CSPG4	0.734679	0.513397	0
CST2	0.775805	0.640146	0
CTGF	0.862847	0.666934	1
CTHRC1	0.71761	0.54623	0
CTIF	0.821279	0.611609	1
CTNND2	0.65395	0.393865	0
CUX2	0.500965	0.410874	0
CYB5R3	0.656389	0.483924	0
CYP4F24P	0.306688	0.270532	0
CYSTM1	0.598134	0.487026	0
DAPK3	0.847633	0.731529	1
DCBLD2	0.760835	0.506365	0
DCLK2	0.796453	0.558812	0
DDAH1	0.925869	0.743838	1
DDR1	0.889837	0.684393	1
DENND3	0.519524	0.459627	0
DGKD	0.768696	0.534913	0
DHCR24	0.520753	0.424048	0
DHRS9	0.746293	0.684334	0
DHX8	0.732256	0.589013	0
DIAPH3	0.625373	0.732112	0
DIO2	0.817899	0.698352	1
DIP2A-IT1	0.426169	0.12087	0
DKK2	0.667843	0.564474	0
DLEU2	0.632911	0.612714	0
DLG1	0.859108	0.664595	1
DLGAP1	0.628091	0.396001	0
DMC1	0.579007	0.564375	0
DMRTA2	0.496302	0.272305	0
DOK5	0.877161	0.710007	1
DOK7	0.587688	0.317821	0
DOPEY1	0.584283	0.556972	0
DUSP27	0.907871	0.783236	1
DUXAP10	0.781972	0.683867	0
EEF1DP3	0.620548	0.430051	0
EHBP1L1	0.813333	0.494918	0
EIF2AK3	0.620873	0.23459	0
EIF3A	0.685652	0.419347	0
ENC1	0.88031	0.752903	1
ENO2	0.816581	0.578412	1
EPHA1-AS1	0.65425	0.470185	0
ERC2	0.78829	0.725246	0
ERICH1	0.520259	0.552471	0
ETV1	0.85874	0.863434	1
ETV4	0.711436	0.666086	0
EXOC6B	0.901766	0.737049	1
EXT1	0.805641	0.878478	1
F2R	0.944374	0.777694	1
F2RL1	0.794605	0.547814	0
F2RL2	0.850865	0.674697	1
FAM133A	0.374674	0.367731	0
FAM163B	0.467494	0.150821	0
FAM177A1	0.689175	0.462154	0
FAM180A	0.517144	0.387595	0
FAM189A1	0.510971	0.296097	0
FAM225B	0.699277	0.762238	0
FAM43B	0.571317	0.379542	0
FAM65B	0.79801	0.748884	0
FBXO38	0.66455	0.652061	0
FGF1	0.671053	0.823701	0
FGF13	0.485998	0.272778	0
FHDC1	0.67473	0.53954	0
FHL1	0.891527	0.719478	1
FHOD1	0.69463	0.555141	0
FJX1	0.757759	0.461669	0
FN1	0.855665	0.690162	1
FSIP1	0.757914	0.692357	0
FSTL3	0.912257	0.736045	1
GAB2	0.922948	0.825609	1
GADD45A	0.787264	0.767428	0
GALNT13	0.642527	0.485022	0
GALNT2	0.712429	0.517143	0
GDF6	0.850715	0.660452	1
GDNF	0.734886	0.669889	0
GDNF-AS1	0.793549	0.70638	0
GEM	0.595343	0.186625	0
GLIS1	0.849082	0.736756	1
GOLIM4	0.823186	0.721234	1
GPA33	0.651315	0.465589	0
GPR173	0.876302	0.735332	1
GPR27	0.522008	0.375304	0
GPR68	0.576533	0.483085	0
GRAMD1A	0.738919	0.554685	0
GRB10	0.673507	0.504312	0
GRIA3	0.919532	0.684682	1
GSDMB	0.788817	0.726569	0
HAVCR1	0.576885	0.590723	0
HBB	0.737501	0.770335	0
HBEGF	0.713258	0.544196	0
HDAC9	0.853147	0.890256	1
HDGFRP3	0.527346	0.412522	0
HEPH	0.615937	0.411132	0
HERC4	0.767476	0.798824	0
HMGXB3	0.669483	0.416276	0
HSPA2	0.905467	0.760944	1
HSPA4	0.711887	0.522163	0
HTR4	0.608229	0.43787	0
HYAL4	0.730485	0.680194	0
HYDIN	0.812001	0.877376	1
IER3	0.500931	0.146242	0
IFITM10	0.862936	0.671038	1
IL13RA2	0.724698	0.644274	0
IL1RAP	0.856302	0.701567	1
IL1RL2	0.417329	0.294943	0
IL31RA	0.825822	0.610888	1
ILDR2	0.872391	0.67513	1
IMPG2	0.64535	0.685576	0
INHBA	0.65665	0.327247	0
INPP4B	0.858805	0.583929	1
INPP5F	0.918407	0.759725	1
INTS2	0.742317	0.557834	0
IQCE	0.854536	0.724157	1
ITGA3	0.677835	0.516858	0
JAK2	0.865374	0.766016	1
KANSL1L	0.691446	0.706793	0
KCNC4	0.844901	0.628562	1
KCNS1	0.338335	0.142752	0
KIAA0020	0.535462	0.379055	0
KIAA0556	0.866684	0.772372	1
KIAA1024	0.746882	0.660636	0
KIAA1211	0.917731	0.883695	1
KIAA1614	0.795279	0.683033	0
KIF13A	0.916853	0.875288	1
KIF1A	0.677275	0.518845	0
KIF4B	0.599023	0.593942	0
KIF7	0.917418	0.736361	1
KIFAP3	0.748504	0.747595	0
KLHDC8A	0.786414	0.803198	0
KLRD1	0.428888	0.560878	0
LAMC3	0.530987	0.272948	0
LEF1-AS1	0.62105	0.525397	0
LEPREL1	0.699742	0.689064	0
LEPREL2	0.831686	0.576455	1
LETMD1	0.711643	0.564375	0
LGI2	0.464352	0.214583	0
LINC00260	0.622873	0.431295	0
LINC00475	0.68431	0.685454	0
LINC00565	0.666241	0.515386	0
LINC00578	0.731552	0.485793	0
LINC00702	0.785585	0.589178	0
LINC00706	0.470327	0.418186	0
LINC00853	0.623967	0.666562	0
LINC00960	0.366543	0.156529	0
LINC00968	0.750204	0.636608	0
LINC01091	0.931098	0.750198	1
LINC01250	0.722413	0.621388	0
LINC01267	0.71162	0.439537	0
LIPN	0.624615	0.37422	0
LOC100288911	0.636381	0.67695	0
LOC100506385	0.757737	0.677926	0
LOC100507175	0.550071	0.417505	0
LOC101927468	0.613168	0.747802	0
LOC101929532	0.559376	0.636313	0
LOC102724550	0.739385	0.646543	0
LOC103091866	0.683572	0.641805	0
LOC283045	0.699002	0.444098	0
LOC399715	0.723597	0.72347	0
LOC400863	0.607506	0.534227	0
LOC493754	0.699394	0.656116	0
LOC642852	0.670885	0.481976	0
LOC728463	0.755456	0.60304	0
LOC729970	0.643868	0.457611	0
LRRC1	0.807539	0.585109	1
LRRC16A	0.791145	0.556731	0
LTBP2	0.938695	0.762246	1
LYPD1	0.731015	0.485155	0
MAFK	0.908067	0.745114	1
MAGI1	0.807394	0.639185	1
MAP2	0.781463	0.532557	0
MAPK15	0.803265	0.607235	1
MBNL1-AS1	0.769429	0.533795	0
MBOAT7	0.601817	0.372061	0
MC1R	0.744766	0.540261	0
MCAM	0.867421	0.654341	1
MCF2L2	0.888424	0.75704	1
METTL22	0.611184	0.424497	0
MFGE8	0.930831	0.74937	1
MICAL2	0.796498	0.492942	0
MICALL2	0.820328	0.577515	1
MID1	0.866233	0.697454	1
MIR100	0.583654	0.419604	0
MIR2909	0.48846	0.135345	0
MIR320E	0.762175	0.739956	0
MIR34A	0.700493	0.496449	0
MIR4420	0.503643	0.392673	0
MIR4705	0.433264	0.312287	0
MIR4803	0.624376	0.355097	0
MMP23B	0.767941	0.533616	0
MON1B	0.634962	0.347334	0
MRAS	0.68676	0.616668	0
MSS51	0.71978	0.530743	0
MTURN	0.851171	0.890548	1
MXRA5	0.890738	0.739778	1
MXRA7	0.747651	0.684375	0
MYEF2	0.693152	0.567915	0
MYL1	0.744352	0.69718	0
MYL12A	0.728489	0.723988	0
MYLK-AS1	0.514688	0.434328	0
MYO3B	0.593559	0.739337	0
MYOZ3	0.668264	0.484322	0
NAP1L3	0.573411	0.622771	0
NCR3LG1	0.881381	0.666532	1
NDC80	0.766226	0.685467	0
NEB	0.813889	0.563751	1
NEIL3	0.542565	0.267641	0
NEU3	0.565408	0.185506	0
NEURL1	0.627567	0.626034	0
NFIA-AS2	0.752121	0.591815	0
NLRP6	0.727363	0.786411	0
NLRP7	0.567836	0.686856	0
NPAS1	0.499962	0.340171	0
NPFFR2	0.763595	0.750466	0
NPPA	0.864693	0.824833	1
NPPB	0.905598	0.80853	1
NRCAM	0.753029	0.674153	0
NRG1	0.781753	0.65795	0
NRXN2	0.821612	0.721746	1
NT5C2	0.868493	0.849489	1
NTNG2	0.795885	0.572875	0
NXPH4	0.663676	0.523919	0
OGDHL	0.716063	0.682252	0
OLR1	0.60746	0.473296	0
OR7E47P	0.315514	0.214795	0
OTUD5	0.796585	0.595256	0
OTUD7B	0.712013	0.599068	0
PALM2-AKAP2	0.812349	0.633138	1
PALM3	0.656175	0.506908	0
PANX2	0.652125	0.403873	0
PARP8	0.697936	0.66771	0
PCDHA10	0.619174	0.575305	0
PCDHA9	0.603392	0.605712	0
PCDHAC2	0.493028	0.348526	0
PDE4C	0.731422	0.749312	0
PDE8B	0.744472	0.646033	0
PDLIM4	0.590546	0.393067	0
PDLIM7	0.89593	0.704578	1
PENK	0.893788	0.801328	1
PHF21B	0.825532	0.647995	1
PHLDA1	0.848172	0.885461	1
PHTF1	0.564837	0.310757	0
PIK3IP1	0.678243	0.775901	0
PITX1	0.682144	0.73375	0
PLCE1	0.964698	0.820734	1
PLEKHA4	0.830146	0.656128	1
PLEKHO1	0.630977	0.370061	0
POC5	0.771966	0.877197	0
POLH	0.725687	0.654206	0
POSTN	0.860349	0.71258	1
PPAPDC1A	0.484596	0.352585	0
PPP1R36	0.602081	0.685258	0
PRG4	0.580699	0.381297	0
PROS1	0.857507	0.733278	1
PRSS23	0.877206	0.762281	1
PTCHD1-AS	0.485825	0.27924	0
PTPN1	0.761113	0.521122	0
PTPN11	0.893534	0.579813	1
PTPN21	0.565074	0.252392	0
PTPRH	0.770811	0.559721	0
PTPRM	0.732074	0.567195	0
PUS1	0.243608	0.116707	0
PVT1	0.804453	0.624566	1
PXDN	0.852843	0.697169	1
PXYLP1	0.759625	0.642119	0
QPCT	0.868687	0.753696	1
RAB11FIP3	0.803471	0.517317	1
RAB11FIP5	0.800365	0.533786	1
RAB13	0.584886	0.308643	0
RANBP17	0.730873	0.668167	0
RAPGEF6	0.780977	0.837286	0
RASEF	0.697554	0.711252	0
RASL11B	0.896178	0.864274	1
RBM44	0.665796	0.741217	0
RBMS3-AS3	0.695026	0.764348	0
REC8	0.432236	0.199927	0
RGS11	0.852965	0.739641	1
RGS4	0.800175	0.563856	1
RHCG	0.808416	0.679285	1
RNF216-IT1	0.481814	0.371812	0
RNF217	0.788748	0.692666	0
RNU6-83P	0.520099	0.436998	0
RPL23AP53	0.695827	0.571808	0
RPS18P9	0.677447	0.661306	0
RRAS2	0.936052	0.800694	1
RSPO2	0.700442	0.58999	0
RTN4	0.82268	0.520075	1
RTTN	0.636667	0.606	0
RUSC2	0.655128	0.359982	0
RYR3	0.846314	0.705111	1
S1PR5	0.741768	0.636696	0
SAMD12	0.691025	0.499876	0
SAMD4A	0.852906	0.589946	1
SARM1	0.593503	0.51577	0
SBDSP1	0.774592	0.715598	0
SBNO2	0.67311	0.295519	0
SCG5	0.737921	0.812987	0
SCGB3A2	0.474273	0.356013	0
SCRN1	0.611372	0.691896	0
SDCCAG8	0.759065	0.870173	0
SEMA3D	0.779012	0.659021	0
SEMA4A	0.585364	0.301508	0
SEMA5B	0.843047	0.668283	1
SERPINB8	0.330442	0.0537372	0
SERPINE1	0.638649	0.344901	0
SERPINE2	0.937797	0.825237	1
SEZ6L	0.874497	0.721792	1
SFRP4	0.8694	0.747761	1
SH3RF1	0.419227	0.150547	0
SHB	0.834091	0.562738	1
SHISA2	0.888626	0.740145	1
SLC14A2	0.527266	0.391451	0
SLC16A9	0.838322	0.790044	1
SLC17A5	0.589934	0.277236	0
SLC1A4	0.651817	0.292678	0
SLC22A20	0.478224	0.313252	0
SLC44A5	0.785199	0.60875	0
SLC4A8	0.683698	0.487658	0
SLC6A6	0.798572	0.797922	0
SLC9A7P1	0.765121	0.56009	0
SLCO1B1	0.656607	0.670857	0
SLCO1B3	0.651481	0.737618	0
SLCO1B7	0.675201	0.748416	0
SLFN14	0.346894	0.118768	0
SLITRK4	0.82127	0.618778	1
SLK	0.86797	0.685198	1
SLMAP	0.687913	0.581103	0
SMARCC1	0.732569	0.797763	0
SMC6	0.542187	0.607684	0
SMCHD1	0.691021	0.57823	0
SNCA	0.775907	0.794046	0
SNHG20	0.479536	0.228153	0
SNORA26	0.303968	0.189771	0
SNORD115-40	0.569865	0.448277	0
SNORD115-46	0.802992	0.733745	1
SOCS2	0.735329	0.892764	0
SOX8	0.642768	0.445461	0
SP100	0.521326	0.369842	0
SPAM1	0.631441	0.719208	0
SPATA6L	0.716651	0.62644	0
SPECC1L	0.85628	0.661836	1
SPINK1	0.754751	0.66976	0
SPIRE1	0.902901	0.75601	1
SPN	0.57026	0.483041	0
SRPX2	0.919811	0.807254	1
ST3GAL4	0.698249	0.465157	0
ST3GAL6	0.578766	0.529518	0
STAMBPL1	0.640168	0.528921	0
STK17A	0.637156	0.386114	0
STK38L	0.893273	0.675071	1
STL	0.806566	0.72107	1
STMN1	0.58865	0.514045	0
STS	0.708798	0.7022	0
STX1B	0.764751	0.571977	0
SULF2	0.852885	0.80847	1
SVIL	0.80831	0.667026	1
SYNJ2	0.621953	0.333079	0
SYNPO	0.638568	0.310724	0
SYT12	0.72037	0.583491	0
SYTL1	0.494799	0.434096	0
SYTL5	0.945993	0.779226	1
TBC1D2	0.612662	0.459406	0
TBC1D8	0.676933	0.469709	0
TEAD3	0.758051	0.485786	0
TEX29	0.539239	0.443757	0
TGFB2	0.916584	0.742548	1
TGM2	0.811806	0.534902	1
THBS4	0.879814	0.744719	1
TIAM2	0.863562	0.660434	1
TINAG	0.46045	0.579001	0
TMCO3	0.85188	0.793498	1
TMEM130	0.702209	0.451448	0
TMEM200A	0.804446	0.751964	1
TMEM229A	0.821786	0.800297	1
TNC	0.926485	0.711294	1
TNFRSF10C	0.699732	0.67063	0
TNFRSF11B	0.884127	0.6699	1
TNFRSF12A	0.894518	0.704423	1
TNFRSF25	0.628961	0.407969	0
TNNT1	0.796398	0.654248	0
TP73-AS1	0.665913	0.41261	0
TPBGL	0.611212	0.496916	0
TPD52L1	0.698835	0.714916	0
TPR	0.827719	0.775846	1
TRAF3IP1	0.84003	0.773434	1
TRIM44	0.803482	0.751388	1
TSPAN5	0.487412	0.409921	0
TTC8	0.689614	0.610775	0
TTC9	0.861196	0.733162	1
TTLL7	0.833178	0.736727	1
UBAC2	0.818208	0.725007	1
UBE2H	0.889847	0.805824	1
UBR1	0.699708	0.467209	0
UCK2	0.927315	0.730482	1
UNC13A	0.582902	0.553732	0
UNC5B	0.793117	0.621892	0
UNC80	0.881702	0.854032	1
UPK3B	0.612713	0.505139	0
USP11	0.811049	0.580212	1
USP46	0.726924	0.729027	0
USP6NL	0.842851	0.8349	1
VENTX	0.672068	0.516829	0
VGLL2	0.748961	0.549802	0
WDR1	0.539538	0.258762	0
WDR49	0.428106	0.531728	0
WDR66	0.860242	0.775483	1
WEE1	0.785915	0.446515	0
WISP1	0.838197	0.485175	0
WRN	0.810567	0.74719	1
XG	0.79809	0.722287	0
XKRX	0.474738	0.402582	0
XPO6	0.745901	0.481988	0
XPR1	0.780248	0.580592	0
YWHAQ	0.751918	0.699326	0
ZBBX	0.476722	0.576475	0
ZBTB47	0.83652	0.629357	1
ZBTB7C	0.638514	0.479536	0
ZFYVE27	0.746552	0.609857	0
ZNF365	0.865258	0.673514	1
ZNF536	0.578231	0.588764	0
ZNF827	0.868215	0.811963	1
ZSCAN20	0.805222	0.573429	1
ZSWIM4	0.643913	0.393769	0

## Sheet: genes in turquoise module
turquoise	MM	GS	candidate hub gene
A2M	0.639233	0.374062	0
A3GALT2	0.54338	0.403175	0
ABCA10	0.617029	0.442499	0
ABCA6	0.799452	0.587143	0
ABCD4	0.789638	0.77613	0
ABHD14B	0.624955	0.594806	0
ABHD15	0.565662	0.400108	0
ABHD2	0.219322	0.0918896	0
ACAN	0.684071	0.427988	0
ACHE	0.653299	0.547404	0
ACKR1	0.742064	0.501102	0
ACKR2	0.842775	0.731456	1
ACLY	0.377245	0.213112	0
ACTA2	0.577778	0.290526	0
ACTB	0.774752	0.287688	0
ACTG1	0.507699	0.08158	0
ACTG2	0.397039	0.190076	0
ACTN1	0.904099	0.727773	1
ACTN4	0.810209	0.497884	0
ADAM12	0.712248	0.80049	0
ADAM17	0.625633	0.548942	0
ADAM22	0.627672	0.653964	0
ADAM33	0.826114	0.487115	0
ADAMTS10	0.949061	0.748972	1
ADAMTS12	0.519526	0.450587	0
ADAMTS17	0.876553	0.608215	1
ADAMTS18	0.511261	0.519338	0
ADAMTS2	0.929191	0.723827	1
ADAMTS3	0.700628	0.485578	0
ADAMTSL1	0.496302	0.32409	0
ADAMTSL2	0.948588	0.810485	1
ADAMTSL3	0.756199	0.479054	0
ADAR	0.493088	0.127355	0
ADCY1	0.620232	0.549862	0
ADCY2	0.777172	0.595581	0
ADCY3	0.657299	0.239649	0
ADCY7	0.722338	0.434601	0
ADPGK	0.736868	0.629467	0
ADRA2A	0.658831	0.389994	0
AEN	0.562006	0.58431	0
AFAP1	0.887131	0.700206	1
AFF2	0.56797	0.692989	0
AFG3L1P	0.627317	0.50615	0
AGAP3	0.750419	0.491511	0
AGAP6	0.55808	0.324053	0
AGMO	0.749547	0.754532	0
AGPAT5	0.305835	0.524154	0
AGRN	0.709758	0.569144	0
AHCYL2	0.742158	0.504019	0
AHNAK	0.704596	0.426723	0
AHNAK2	0.782509	0.567058	0
AICDA	0.635254	0.544186	0
AJUBA	0.320474	0.419472	0
AK5	0.663771	0.442529	0
AK8	0.504462	0.307884	0
AKAP8	0.459394	0.197436	0
AKNA	0.878643	0.577176	1
AKR1C1	0.656644	0.641323	0
AKR1C2	0.621691	0.674347	0
AKT3	0.832881	0.578409	1
ALB	0.577657	0.492754	0
ALCAM	0.643675	0.594743	0
ALDH1A3	0.819642	0.819085	1
ALOX15B	0.750363	0.650253	0
ALOX5	0.769601	0.538639	0
ALPK1	0.827427	0.552221	1
AMDHD2	0.672892	0.463579	0
AMOTL1	0.793754	0.738286	0
AMPD2	0.577819	0.302055	0
AMPH	0.767245	0.703269	0
ANAPC1P1	0.613905	0.354227	0
ANG	0.508863	0.443228	0
ANGPTL1	0.569793	0.577743	0
ANGPTL2	0.545396	0.481937	0
ANGPTL4	0.687412	0.610974	0
ANGPTL6	0.365646	0.298847	0
ANKDD1A	0.801816	0.350291	0
ANKMY1	0.774711	0.640453	0
ANKRD10	0.905956	0.641596	1
ANKRD13D	0.769879	0.587296	0
ANKRD20A11P	0.584129	0.441626	0
ANKRD22	0.639262	0.637349	0
ANKRD24	0.754604	0.668819	0
ANKRD26P1	0.47158	0.61197	0
ANKRD35	0.720365	0.516672	0
ANKRD36	0.835147	0.612072	1
ANKRD36B	0.762778	0.616667	0
ANKRD45	0.646515	0.702928	0
ANKRD6	0.525427	0.260786	0
ANKS1B	0.843221	0.650484	1
ANKS6	0.898282	0.605188	1
ANO1	0.765104	0.623797	0
ANO3	0.509412	0.564248	0
ANTXR1	0.802245	0.632657	1
AOC3	0.811411	0.676477	1
AOC4P	0.559275	0.450098	0
AP1G2	0.85622	0.662398	1
AP5Z1	0.800256	0.576909	1
APBA2	0.617423	0.449416	0
APBB2	0.843537	0.669491	1
APBB3	0.684262	0.639375	0
APOD	0.40784	0.472575	0
ARAP2	0.535544	0.471833	0
ARC	0.377988	0.267597	0
ARF3	0.776258	0.54616	0
ARGLU1	0.856791	0.788672	1
ARHGAP11A	0.429218	0.441886	0
ARHGAP21	0.69645	0.40959	0
ARHGAP22	0.900628	0.714018	1
ARHGAP33	0.79894	0.651581	0
ARHGAP39	0.68143	0.489164	0
ARHGAP4	0.660995	0.432532	0
ARHGAP6	0.612443	0.294355	0
ARHGDIG	0.652328	0.689059	0
ARHGEF1	0.878056	0.569846	1
ARHGEF18	0.76325	0.588105	0
ARHGEF26	0.615245	0.390284	0
ARHGEF28	0.614888	0.533072	0
ARHGEF40	0.866052	0.646138	1
ARPC1B	0.7586	0.50979	0
ARRDC2	0.743169	0.74483	0
ARSA	0.777832	0.575479	0
ARSJ	0.781196	0.789451	0
ART4	0.706209	0.522495	0
ASCC3	0.591058	0.69388	0
ASGR2	0.65831	0.551471	0
ASIC2	0.536868	0.393834	0
ASPN	0.768488	0.760322	0
ASPRV1	0.606525	0.368408	0
ASS1	0.710106	0.673332	0
ATE1-AS1	0.651586	0.454541	0
ATF6B	0.719791	0.523527	0
ATG16L2	0.830239	0.712585	1
ATG7	0.7311	0.506318	0
ATL3	0.779184	0.536452	0
ATP10A	0.75219	0.404782	0
ATP10D	0.822756	0.64813	1
ATP1B2	0.436592	0.37674	0
ATP1B3	0.269765	0.301504	0
ATP7B	0.46711	0.624959	0
ATP8B2	0.93301	0.589741	1
ATP9A	0.764478	0.651322	0
AXIN2	0.617866	0.480638	0
AXL	0.850071	0.425179	0
B3GALNT2	0.494658	0.307304	0
B3GNT9	0.841843	0.682957	1
BACE2	0.908693	0.643117	1
BAHCC1	0.797861	0.471171	0
BAI2	0.482644	0.446923	0
BAMBI	0.575668	0.46472	0
BASP1	0.716606	0.594485	0
BBOX1	0.52029	0.405082	0
BDKRB2	0.426675	0.25778	0
BEGAIN	0.611035	0.637146	0
BEND6	0.747115	0.753274	0
BEST1	0.538727	0.314964	0
BICC1	0.936506	0.651704	1
BMP1	0.793998	0.655519	0
BMP4	0.88464	0.686112	1
BMS1P20	0.391702	0.292414	0
BNC2	0.866506	0.699045	1
BOC	0.948082	0.759385	1
BRSK1	0.798729	0.811359	0
BTG1	0.559692	0.613268	0
BTG2	0.772333	0.625947	0
BTLA	0.531799	0.515933	0
BTN2A3P	0.580444	0.489731	0
C10orf10	0.776425	0.782379	0
C11orf35	0.378646	0.18045	0
C11orf63	0.717109	0.558793	0
C11orf70	0.740363	0.62784	0
C11orf80	0.848884	0.783616	1
C11orf96	0.613772	0.335617	0
C12orf75	0.611765	0.507236	0
C14orf182	0.665058	0.678345	0
C16orf58	0.650914	0.391932	0
C17orf107	0.652418	0.370831	0
C17orf62	0.861704	0.646016	1
C17orf85	0.619851	0.615941	0
C19orf35	0.766309	0.602518	0
C19orf40	0.44599	0.14739	0
C19orf44	0.458263	0.329047	0
C19orf55	0.470031	0.282442	0
C19orf66	0.785187	0.643121	0
C1orf198	0.790336	0.71399	0
C1orf216	0.689097	0.709924	0
C1orf228	0.570536	0.397623	0
C1QTNF1	0.527521	0.308563	0
C1QTNF2	0.73916	0.785039	0
C1QTNF3	0.492878	0.595364	0
C1R	0.791833	0.451719	0
C1RL	0.832008	0.492664	0
C1S	0.821663	0.493886	0
C2	0.704753	0.591271	0
C21orf91	0.520129	0.702314	0
C2CD2	0.798739	0.603288	0
C2orf72	0.618685	0.735921	0
C3orf14	0.429302	0.626699	0
C3orf58	0.814024	0.713636	1
C3orf70	0.801877	0.709772	1
C3orf80	0.783956	0.600526	0
C5	0.651154	0.420785	0
C8orf31	0.704358	0.564681	0
C8orf58	0.677397	0.486154	0
CA5B	0.780813	0.742223	0
CABLES1	0.791861	0.671388	0
CACHD1	0.738733	0.540971	0
CACNA1A	0.533309	0.520144	0
CACNA1B	0.589145	0.65817	0
CACNA1S	0.70328	0.725945	0
CACNB3	0.621003	0.420535	0
CACNG8	0.426709	0.383116	0
CADM3-AS1	0.640915	0.360356	0
CALCRL	0.570364	0.580146	0
CALD1	0.853182	0.650238	1
CALHM2	0.790034	0.447426	0
CAMKK2	0.925817	0.730582	1
CAP1	0.738129	0.540737	0
CAPG	0.753174	0.579091	0
CAPN5	0.826941	0.587667	1
CARD6	0.607056	0.543665	0
CARD9	0.492484	0.396261	0
CARS	0.692028	0.517217	0
CASS4	0.591443	0.633027	0
CC2D2A	0.712635	0.5848	0
CCDC144CP	0.570967	0.411315	0
CCDC170	0.59216	0.462848	0
CCDC171	0.723255	0.720355	0
CCDC3	0.757215	0.486327	0
CCDC36	0.624604	0.668972	0
CCDC50	0.617839	0.428873	0
CCDC57	0.831316	0.5782	1
CCDC74A	0.632354	0.380833	0
CCDC80	0.776253	0.721077	0
CCDC88B	0.729492	0.59062	0
CCL16	0.655209	0.443571	0
CCNG2	0.868012	0.80595	1
CCNL2	0.938087	0.752688	1
CCSAP	0.500523	0.466927	0
CD163	0.76476	0.633117	0
CD44	0.848806	0.649941	1
CD79A	0.457032	0.195225	0
CD97	0.60329	0.354255	0
CDA	0.555949	0.337613	0
CDAN1	0.721063	0.494434	0
CDC25B	0.771035	0.391633	0
CDC42EP5	0.77898	0.561751	0
CDC42SE1	0.605967	0.305802	0
CDH11	0.909886	0.681634	1
CDH15	0.593853	0.515479	0
CDH19	0.676196	0.60049	0
CDH7	0.639718	0.624027	0
CDHR4	0.53899	0.306365	0
CDKN1A	0.639796	0.659561	0
CDKN2A	0.583091	0.476005	0
CDKN2B-AS1	0.526289	0.384789	0
CDO1	0.552028	0.509168	0
CDR2	0.714443	0.448478	0
CDYL2	0.703331	0.682787	0
CEACAM4	0.679848	0.609364	0
CEBPD	0.645332	0.421321	0
CELSR3	0.630358	0.457095	0
CENPW	0.68305	0.437529	0
CEP152	0.738499	0.629488	0
CEP164	0.961507	0.691374	1
CEP68	0.377214	0.356575	0
CERCAM	0.939934	0.734479	1
CES4A	0.732816	0.749287	0
CHAC1	0.592446	0.464779	0
CHD1L	0.534891	0.387923	0
CHD3	0.922008	0.645625	1
CHIC2	0.682702	0.553633	0
CHRD	0.868956	0.49928	0
CHRDL1	0.778441	0.623342	0
CHRNE	0.656606	0.513237	0
CHST14	0.631329	0.457139	0
CHST15	0.823147	0.648107	1
CHST3	0.679457	0.398344	0
CHST4	0.304378	0.13452	0
CHST8	0.558632	0.45285	0
CHSY1	0.608026	0.166229	0
CHSY3	0.847032	0.530728	1
CHTF18	0.616237	0.440994	0
CIB2	0.519857	0.507003	0
CIITA	0.611468	0.308546	0
CILP	0.713497	0.616417	0
CILP2	0.561516	0.311728	0
CIT	0.797097	0.804608	0
CLDN15	0.617925	0.499597	0
CLEC1A	0.527349	0.808683	0
CLEC4GP1	0.421644	0.525936	0
CLIP3	0.854901	0.601643	1
CLK2	0.701086	0.639675	0
CLMP	0.835947	0.786985	1
CLSTN2	0.81253	0.705136	1
CLSTN3	0.842864	0.491379	0
CMAHP	0.798285	0.584662	0
CMKLR1	0.859661	0.659012	1
CNBD1	0.677071	0.691382	0
CNN3	0.828648	0.690692	1
CNR1	0.745245	0.758152	0
CNTLN	0.629535	0.578043	0
CNTN4	0.582953	0.600623	0
CNTNAP1	0.8755	0.600094	1
CNTRL	0.852987	0.722317	1
COL11A1	0.75512	0.793244	0
COL14A1	0.908816	0.78172	1
COL15A1	0.519961	0.316901	0
COL16A1	0.956647	0.822366	1
COL1A1	0.928784	0.755082	1
COL1A2	0.922858	0.717827	1
COL20A1	0.483819	0.582632	0
COL25A1	0.574457	0.336063	0
COL3A1	0.898928	0.743448	1
COL4A2	0.880953	0.628978	1
COL4A3	0.786417	0.478032	0
COL4A4	0.761567	0.471043	0
COL4A5	0.781211	0.744331	0
COL5A1	0.93931	0.709824	1
COL5A2	0.906784	0.739722	1
COL5A3	0.687926	0.599107	0
COL6A1	0.916421	0.603974	1
COL6A2	0.9431	0.624784	1
COL6A3	0.939179	0.63731	1
COL8A1	0.946069	0.838066	1
COL8A2	0.854578	0.552568	1
COLGALT1	0.741603	0.465703	0
CORO2A	0.712559	0.550019	0
CP	0.781392	0.682483	0
CPE	0.613267	0.590157	0
CPNE1	0.694598	0.320463	0
CPT1A	0.652907	0.723877	0
CPT1C	0.784841	0.624078	0
CPXM2	0.819819	0.647401	1
CPZ	0.782236	0.527351	0
CRABP2	0.762717	0.645223	0
CRHR1	0.523522	0.530489	0
CRIP1	0.337679	0.170404	0
CRLF1	0.798391	0.650537	0
CROCC	0.729721	0.568323	0
CROCCP3	0.816875	0.648398	1
CRTAC1	0.672119	0.349252	0
CRTAP	0.768819	0.517911	0
CRYM-AS1	0.624652	0.630836	0
CSAD	0.766999	0.547764	0
CSF1	0.539099	0.190261	0
CSRNP1	0.551697	0.452022	0
CSRNP3	0.445144	0.499715	0
CSRP1	0.681282	0.271066	0
CST3	0.496648	0.245518	0
CTB-113P19.1	0.31568	0.312998	0
CTSF	0.377353	0.33304	0
CTTN	0.61784	0.579315	0
CUBN	0.693853	0.41885	0
CUL9	0.616298	0.226135	0
CXCL12	0.717639	0.646211	0
CXCR2P1	0.588027	0.460645	0
CXXC1P1	0.546534	0.560622	0
CYB561A3	0.674005	0.435268	0
CYBRD1	0.776681	0.538371	0
CYFIP1	0.89777	0.66843	1
CYLD	0.613296	0.574437	0
CYP26B1	0.672847	0.438785	0
CYP27A1	0.729644	0.449843	0
CYP27C1	0.76058	0.706612	0
CYP2U1	0.665818	0.791957	0
CYR61	0.545819	0.260977	0
CYS1	0.613456	0.390191	0
CYTH3	0.921734	0.735146	1
CYTIP	0.658543	0.7363	0
DAAM2	0.541712	0.131604	0
DACT1	0.721316	0.471507	0
DAPK1	0.800164	0.532274	1
DBH-AS1	0.813859	0.641618	1
DCDC2B	0.294131	0.255969	0
DCHS1	0.737027	0.411994	0
DCUN1D3	0.696939	0.374602	0
DDB2	0.706243	0.72058	0
DDIT4	0.717824	0.79246	0
DDR2	0.636407	0.289758	0
DDX26B	0.541293	0.260729	0
DEF6	0.712401	0.541613	0
DENND1A	0.719353	0.543004	0
DENND1C	0.604959	0.273274	0
DENND6B	0.817401	0.570802	1
DEPTOR	0.728106	0.505832	0
DFNB31	0.485314	0.214486	0
DGKA	0.737816	0.345261	0
DGKI	0.859362	0.682433	1
DGKQ	0.737782	0.547599	0
DIXDC1	0.679876	0.554728	0
DKK3	0.681261	0.757207	0
DLG4	0.712529	0.669827	0
DLG5	0.841943	0.54808	1
DMXL2	0.747066	0.735704	0
DNAH1	0.920543	0.682558	1
DNAH5	0.662624	0.651881	0
DNAJC1	0.530113	0.549458	0
DNAJC5B	0.634331	0.359129	0
DNM1	0.907988	0.693108	1
DNM1P35	0.540793	0.557133	0
DNM3OS	0.669137	0.500403	0
DNMT3A	0.730083	0.592399	0
DOC2B	0.584162	0.265808	0
DOCK1	0.927977	0.798999	1
DOCK11	0.798525	0.61484	0
DOK4	0.688653	0.576998	0
DPEP1	0.671668	0.473643	0
DPYD	0.745019	0.517444	0
DPYSL2	0.791598	0.641875	0
DPYSL3	0.933678	0.774515	1
DSE	0.841247	0.576584	1
DSEL	0.854968	0.647363	1
DTX2	0.822262	0.561862	1
DTX4	0.600204	0.634014	0
DUOX1	0.597735	0.447765	0
DUOXA1	0.552034	0.452547	0
DUSP5P1	0.657752	0.474672	0
DYNC1LI2	0.871447	0.810237	1
DZIP1	0.852699	0.504932	1
DZIP1L	0.766899	0.559782	0
EBF1	0.694225	0.466987	0
EBF2	0.841404	0.619705	1
EBF3	0.729627	0.511449	0
ECM1	0.846984	0.639234	1
EDA2R	0.659252	0.748961	0
EDN1	0.723775	0.714844	0
EEF1A1	0.847297	0.753784	1
EFEMP1	0.766274	0.555158	0
EFNA2	0.736565	0.612409	0
EFS	0.89788	0.560921	1
EGR2	0.330997	0.24637	0
EHBP1	0.684118	0.427506	0
EHMT1	0.891761	0.789968	1
EHMT2	0.68049	0.524363	0
ELN	0.891397	0.735509	1
ELOVL6	0.267625	0.338921	0
EMILIN1	0.742294	0.444441	0
EML3	0.918715	0.732297	1
EML4	0.702059	0.519419	0
EMP1	0.696978	0.570227	0
ENDOD1	0.533693	0.281161	0
ENOX2	0.822388	0.838395	1
ENPP2	0.639616	0.526264	0
EPB41L1	0.755515	0.486202	0
EPB41L3	0.673961	0.550542	0
EPHA4	0.803859	0.77407	1
EPHB2	0.513743	0.238325	0
EPHB6	0.373852	0.0758364	0
EPS8	0.804703	0.47213	0
ERBB2IP	0.817952	0.812728	1
ERMN	0.661214	0.447574	0
ERP27	0.605	0.420861	0
ERRFI1	0.543221	0.28377	0
ERV3-1	0.656526	0.6442	0
ESM1	0.65709	0.697006	0
ETNK2	0.703373	0.327875	0
ETV5	0.784703	0.704773	0
EVC	0.955306	0.657693	1
EVC2	0.950751	0.687908	1
EVL	0.561704	0.470404	0
EXD3	0.762483	0.614153	0
EXOC3L2	0.67255	0.593048	0
EXOC3L4	0.750941	0.472653	0
EXT2	0.719754	0.657126	0
EYA2	0.732073	0.6801	0
EYA4-AS1	0.419126	0.228537	0
FAM107B	0.771799	0.749249	0
FAM109B	0.668925	0.442504	0
FAM111A	0.781635	0.622049	0
FAM117B	0.501185	0.484387	0
FAM124B	0.496486	0.586552	0
FAM129B	0.72207	0.473601	0
FAM13C	0.838893	0.625565	1
FAM154A	0.531244	0.450708	0
FAM155A	0.756315	0.791999	0
FAM171A1	0.576964	0.386077	0
FAM180B	0.678592	0.595642	0
FAM182A	0.625175	0.246038	0
FAM193B	0.859639	0.679507	1
FAM198A	0.809348	0.40207	0
FAM20C	0.717717	0.266214	0
FAM225A	0.659227	0.474462	0
FAM229A	0.632943	0.441853	0
FAM86DP	0.566479	0.411876	0
FAP	0.846446	0.840561	1
FARP1	0.738555	0.689596	0
FARP2	0.799498	0.625301	0
FAT3	0.607146	0.401786	0
FAT4	0.855938	0.611338	1
FBLN1	0.903997	0.59879	1
FBLN2	0.885425	0.616577	1
FBLN5	0.841384	0.573354	1
FBN1	0.812539	0.661572	1
FBXO17	0.909221	0.779122	1
FBXO9	0.663948	0.700571	0
FCGBP	0.278454	0.169351	0
FCHSD1	0.944725	0.712311	1
FCRL1	0.536061	0.420038	0
FCRL5	0.649411	0.468531	0
FER1L4	0.630083	0.610438	0
FERMT3	0.65828	0.298492	0
FGD2	0.862614	0.627201	1
FGD5	0.657481	0.45114	0
FGD5P1	0.580256	0.378264	0
FGF14-IT1	0.811638	0.7357	1
FGFBP3	0.533879	0.24494	0
FGFR2	0.803667	0.551581	1
FIBCD1	0.439391	0.157691	0
FIBIN	0.931957	0.807417	1
FKBP10	0.952963	0.699106	1
FKBP11	0.754707	0.591724	0
FLJ44635	0.844725	0.687944	1
FLNA	0.837526	0.507503	1
FLRT2	0.767391	0.62101	0
FLT4	0.345521	0.0274594	0
FMN1	0.828355	0.770563	1
FMNL1	0.57213	0.280018	0
FMNL3	0.900024	0.619779	1
FMOD	0.825032	0.694645	1
FOXC1	0.729961	0.366403	0
FOXC2	0.759678	0.509702	0
FOXL1	0.85708	0.581055	1
FOXP2	0.774313	0.611036	0
FREM1	0.834329	0.770842	1
FRZB	0.826474	0.817214	1
FSCN1	0.628461	0.494763	0
FTL	0.581734	0.382362	0
FUT10	0.63298	0.565221	0
FUT11	0.458909	0.363902	0
FUT4	0.917155	0.5561	1
FXYD5	0.656296	0.559612	0
FYN	0.799836	0.72282	0
FZD2	0.559584	0.495983	0
FZD8	0.604513	0.173076	0
G6PD	0.732646	0.425087	0
GADD45B	0.71965	0.682756	0
GADD45G	0.629188	0.760291	0
GAK	0.816945	0.597487	1
GALNT10	0.913263	0.739651	1
GALNT5	0.678884	0.618406	0
GAP43	0.640426	0.690416	0
GAREML	0.759989	0.393774	0
GAS1	0.583691	0.305577	0
GAS6-AS1	0.597912	0.402174	0
GAS7	0.760964	0.648261	0
GATAD2A	0.677526	0.367489	0
GATS	0.69848	0.421762	0
GATSL3	0.610244	0.546925	0
GBAP1	0.64299	0.330807	0
GDF10	0.653587	0.574549	0
GDF15	0.643278	0.662299	0
GDPD5	0.790191	0.547225	0
GGT1	0.507206	0.472515	0
GGT5	0.844213	0.473358	0
GHDC	0.693325	0.563513	0
GIGYF1	0.694388	0.397574	0
GINS2	0.461606	0.419875	0
GLB1L	0.660314	0.432019	0
GLI1	0.68044	0.654361	0
GLI2	0.904641	0.747427	1
GLIS3	0.696174	0.341442	0
GLT8D2	0.742711	0.657363	0
GLYATL2	0.560639	0.333561	0
GNA14	0.860787	0.741865	1
GNG12	0.685763	0.662772	0
GOLGA2P5	0.632011	0.487537	0
GOLGA3	0.810536	0.736339	1
GOLGA6L4	0.662089	0.613132	0
GOLGA7B	0.773749	0.622043	0
GOLGA8T	0.542967	0.44426	0
GON4L	0.837623	0.674594	1
GPBAR1	0.758264	0.612821	0
GPC6	0.678169	0.691277	0
GPR124	0.842146	0.433918	0
GPR150	0.435162	0.279854	0
GPR153	0.947546	0.687497	1
GPR161	0.646565	0.245278	0
GPR176	0.80135	0.536436	1
GPRASP1	0.722762	0.831564	0
GPX8	0.720094	0.659484	0
GRAMD2	0.656609	0.603283	0
GREM1	0.606994	0.661437	0
GRIA1	0.584275	0.662284	0
GRIN2B	0.579619	0.651016	0
GRIN2C	0.541686	0.360152	0
GRIN2D	0.699596	0.508328	0
GRM5	0.763604	0.634681	0
GS1-259H13.2	0.434746	0.313405	0
GSDMD	0.614567	0.451386	0
GSN	0.942432	0.766971	1
GUSBP11	0.773203	0.467862	0
GXYLT2	0.768727	0.510464	0
H1FX-AS1	0.71709	0.608739	0
H2AFJ	0.681946	0.474476	0
H6PD	0.743987	0.457401	0
HAAO	0.863561	0.717492	1
HAPLN1	0.705604	0.609566	0
HAPLN3	0.910113	0.663889	1
HAR1A	0.620186	0.510433	0
HCG11	0.509129	0.450039	0
HCLS1	0.626271	0.343701	0
HCN3	0.690115	0.368822	0
HDAC10	0.690854	0.494685	0
HDAC7	0.939931	0.693251	1
HDAC8	0.716617	0.697231	0
HERC2P2	0.71814	0.515592	0
HERPUD2	0.662658	0.545094	0
HEXA	0.563279	0.68702	0
HEYL	0.795458	0.608098	0
HHIPL1	0.862319	0.62044	1
HIATL1	0.608707	0.394115	0
HIATL2	0.654396	0.36895	0
HIC2	0.637359	0.545186	0
HILPDA	0.572323	0.507902	0
HIST1H1D	0.704557	0.706455	0
HLA-E	0.504017	0.379663	0
HLA-L	0.317865	0.218639	0
HMCN2	0.800062	0.762125	1
HMGN5	0.509801	0.433083	0
HMHA1	0.802971	0.580048	1
HOXD9	0.401392	0.0956433	0
HP08942	0.711028	0.8272	0
HPS3	0.751447	0.706181	0
HPS4	0.828954	0.783454	1
HRNR	0.166987	0.152542	0
HSPA7	0.814308	0.627466	1
HTR2A	0.818088	0.720336	1
HTR7	0.611461	0.610053	0
HUNK	0.675059	0.399037	0
ID4	0.8297	0.589331	1
IDUA	0.863673	0.648218	1
IFFO1	0.732794	0.62843	0
IFITM2	0.322452	0.0101469	0
IFITM3	0.578912	0.329489	0
IFNA5	0.216614	0.100473	0
IFT140	0.847355	0.664942	1
IFT43	0.534523	0.81721	0
IGF1	0.846159	0.699959	1
IGFBP2	0.852612	0.76148	1
IGFBP3	0.754113	0.618894	0
IGFBP5	0.508541	0.258733	0
IGFBP6	0.59349	0.395332	0
IGFBP7	0.727084	0.494883	0
IGFN1	0.570916	0.433174	0
IKBIP	0.547519	0.568038	0
IKBKB	0.93014	0.716788	1
IKBKE	0.761152	0.578951	0
IL11	0.568928	0.413853	0
IL13RA1	0.661113	0.375604	0
IL16	0.827847	0.572257	1
IL17D	0.766776	0.660626	0
IL17RA	0.750221	0.371078	0
IL18	0.732588	0.642432	0
IL1R1	0.786112	0.629646	0
IL4R	0.604855	0.215573	0
IL7R	0.519933	0.267699	0
IMPDH1	0.724558	0.582574	0
INMT	0.668349	0.487611	0
INPP4A	0.727125	0.540642	0
INPP5D	0.705771	0.340705	0
IP6K2	0.715538	0.719684	0
IQGAP1	0.84412	0.68366	1
IQGAP2	0.594315	0.636552	0
IQSEC2	0.699877	0.443223	0
IRAK4	0.68083	0.597757	0
IRF3	0.71444	0.459239	0
ISL2	0.619277	0.621117	0
ISLR	0.902026	0.774044	1
ITFG2	0.58686	0.532297	0
ITGA1	0.488568	0.355785	0
ITGA10	0.565065	0.343432	0
ITGA11	0.804883	0.542486	1
ITGA8	0.567649	0.312465	0
ITGA9	0.597392	0.410538	0
ITGB4	0.760864	0.367358	0
ITGB5	0.810932	0.606202	1
ITGBL1	0.75606	0.587405	0
ITIH5	0.628485	0.615506	0
ITPKC	0.783009	0.4933	0
ITPR1	0.808809	0.54371	1
ITPRIPL2	0.89009	0.591609	1
JAG1	0.821131	0.583457	1
JAM3	0.775028	0.782859	0
JMJD1C	0.746493	0.579601	0
KAL1	0.528681	0.438799	0
KALRN	0.713021	0.499828	0
KATNAL1	0.538902	0.544098	0
KAZN	0.823591	0.554232	1
KCND1	0.609925	0.399577	0
KCND2	0.611382	0.545627	0
KCNE4	0.677347	0.575034	0
KCNIP3	0.635216	0.185555	0
KCNMA1	0.742467	0.489306	0
KCNMB1	0.531298	0.205899	0
KCNQ5-IT1	0.552217	0.523283	0
KCNS2	0.693391	0.520659	0
KCNS3	0.548751	0.574122	0
KCTD15	0.6979	0.426917	0
KDELC2	0.630889	0.345957	0
KDM5C	0.636777	0.635764	0
KEL	0.747268	0.716855	0
KERA	0.603133	0.660267	0
KHNYN	0.652456	0.246066	0
KIAA0513	0.748506	0.439338	0
KIAA0922	0.582613	0.570773	0
KIAA0930	0.589033	0.32839	0
KIAA1045	0.64108	0.618366	0
KIAA1244	0.382712	0.59647	0
KIAA1257	0.479373	0.319664	0
KIAA1324	0.600839	0.612842	0
KIAA1377	0.816324	0.712243	1
KIAA1462	0.645868	0.499052	0
KIAA1549L	0.693764	0.710301	0
KIAA1656	0.572553	0.380481	0
KIAA1683	0.63548	0.539994	0
KIAA1755	0.887553	0.666576	1
KIDINS220	0.806445	0.79944	1
KIF13B	0.909475	0.724903	1
KIF21B	0.826524	0.640849	1
KIF3B	0.920332	0.862513	1
KIF3C	0.890606	0.697849	1
KIRREL	0.941137	0.674814	1
KIRREL3	0.693652	0.669013	0
KLC1	0.89721	0.706164	1
KLF5	0.58194	0.486122	0
KLHL14	0.533694	0.395828	0
KLHL4	0.626003	0.738383	0
KLHL42	0.813596	0.511506	1
KLHL6	0.607039	0.484004	0
KNTC1	0.476032	0.286949	0
KSR1	0.743499	0.452454	0
LAD1	0.670483	0.57046	0
LAMA1	0.6583	0.647419	0
LAMA2	0.879044	0.831778	1
LAMB1	0.911673	0.714311	1
LAMC1	0.737753	0.407962	0
LAMP5	0.789676	0.754794	0
LASP1	0.905211	0.595062	1
LDLRAD3	0.883516	0.759281	1
LDOC1	0.642928	0.51571	0
LEFTY2	0.69617	0.700548	0
LENG8	0.843338	0.552266	1
LEPRE1	0.936303	0.764451	1
LGALS4	0.509097	0.558591	0
LGI1	0.701859	0.657305	0
LHFP	0.851547	0.590295	1
LHFPL2	0.874445	0.775277	1
LHX6	0.360409	0.231874	0
LIMA1	0.808232	0.585476	1
LIMK2	0.508059	0.470665	0
LIMS3-LOC440895	0.823285	0.625969	1
LINC00094	0.666857	0.460964	0
LINC00152	0.531597	0.473172	0
LINC00173	0.656696	0.72425	0
LINC00277	0.42621	0.531137	0
LINC00341	0.614287	0.243099	0
LINC00574	0.643672	0.622951	0
LINC00598	0.736492	0.669543	0
LINC00638	0.538364	0.306666	0
LINC00673	0.658363	0.43783	0
LINC00704	0.813989	0.706222	1
LINC00839	0.573365	0.545014	0
LINC00900	0.769424	0.702525	0
LINC00908	0.635446	0.525028	0
LINC00924	0.510947	0.478355	0
LINC00926	0.641666	0.344269	0
LINC00937	0.654579	0.480134	0
LINC00954	0.662187	0.53732	0
LINC01000	0.797815	0.564492	0
LINC01021	0.578775	0.506272	0
LINC01089	0.533578	0.432672	0
LINC01106	0.827067	0.716213	1
LINC01116	0.703531	0.796551	0
LINC01121	0.582419	0.552902	0
LINC01137	0.639997	0.518993	0
LINC01138	0.731353	0.687658	0
LINC01214	0.499282	0.625461	0
LINC01265	0.672396	0.356857	0
LINC01279	0.730577	0.678368	0
LMCD1	0.754062	0.539682	0
LMF1	0.910962	0.639467	1
LMO4	0.672763	0.435657	0
LMO7DN	0.45645	0.472522	0
LMOD1	0.651187	0.354602	0
LMOD2	0.639611	0.811744	0
LMX1B	0.674948	0.484035	0
LOC100128993	0.64243	0.628554	0
LOC100129034	0.584211	0.385266	0
LOC100129055	0.458057	0.283498	0
LOC100129940	0.809213	0.781121	1
LOC100130417	0.888011	0.788916	1
LOC100130476	0.569503	0.554564	0
LOC100130872	0.703087	0.670667	0
LOC100130987	0.535643	0.404562	0
LOC100132111	0.735845	0.641794	0
LOC100288123	0.325582	0.268011	0
LOC100288162	0.220886	0.234109	0
LOC100288637	0.659863	0.70542	0
LOC100506071	0.487877	0.507213	0
LOC100506123	0.568048	0.34456	0
LOC100506188	0.46571	0.28434	0
LOC100506403	0.648767	0.308148	0
LOC100506834	0.683409	0.502572	0
LOC100506990	0.667831	0.399795	0
LOC100507195	0.511744	0.630197	0
LOC100652768	0.588147	0.242695	0
LOC100652999	0.452456	0.498884	0
LOC100996437	0.631667	0.532999	0
LOC101926964	0.721906	0.500709	0
LOC101927045	0.718354	0.639073	0
LOC101927087	0.604033	0.381321	0
LOC101927267	0.618868	0.368711	0
LOC101927931	0.674945	0.72117	0
LOC101928104	0.516675	0.515883	0
LOC101928269	0.459077	0.452012	0
LOC101928519	0.603549	0.504965	0
LOC101928865	0.603366	0.656138	0
LOC101928882	0.657348	0.421983	0
LOC101929369	0.383993	0.182552	0
LOC101929439	0.454556	0.495373	0
LOC101929539	0.575614	0.314221	0
LOC101929596	0.691423	0.659562	0
LOC102723854	0.619624	0.37322	0
LOC102723927	0.809901	0.494498	0
LOC102724224	0.576324	0.57452	0
LOC102724663	0.528699	0.598602	0
LOC155060	0.922527	0.7387	1
LOC202181	0.819034	0.65591	1
LOC344887	0.662763	0.321515	0
LOC401320	0.759757	0.634978	0
LOC440700	0.471718	0.309492	0
LOC440910	0.614028	0.673513	0
LOC613037	0.623724	0.495057	0
LOC642846	0.453143	0.455031	0
LOC650368	0.54797	0.233044	0
LOC653160	0.6026	0.436596	0
LOC728392	0.833358	0.683567	1
LOC729737	0.572953	0.49518	0
LOC731424	0.386388	0.298003	0
LOC91450	0.671867	0.56219	0
LOXL1	0.913203	0.774802	1
LOXL2	0.776503	0.738067	0
LOXL3	0.79939	0.571583	0
LOXL4	0.746272	0.73569	0
LPAR1	0.802651	0.62047	1
LPAR2	0.626384	0.477746	0
LPIN3	0.743557	0.714583	0
LPPR1	0.520141	0.776615	0
LPPR2	0.442044	0.00714125	0
LRGUK	0.514132	0.491754	0
LRIG3	0.817887	0.66849	1
LRP1	0.834146	0.469174	0
LRP10	0.621999	0.278858	0
LRP11	0.762243	0.654118	0
LRP5	0.760233	0.635234	0
LRP6	0.62982	0.423624	0
LRRC15	0.627212	0.428046	0
LRRC4C	0.677306	0.5204	0
LRRC59	0.684315	0.41985	0
LRRC70	0.633024	0.696066	0
LRRFIP1	0.728392	0.791909	0
LRRK1	0.922265	0.615518	1
LRRK2	0.694605	0.664123	0
LTB4R	0.644004	0.431662	0
LTBP1	0.878538	0.639003	1
LTBR	0.631626	0.31164	0
LUC7L3	0.657752	0.609107	0
LURAP1L	0.686815	0.685094	0
LUZP2	0.78474	0.850709	0
LY75	0.629321	0.496847	0
LYN	0.502337	0.562316	0
LYST	0.871573	0.747485	1
LZTR1	0.854519	0.665126	1
MAATS1	0.655091	0.365939	0
MAFB	0.746742	0.59021	0
MAFG-AS1	0.70438	0.55503	0
MALRD1	0.650644	0.520428	0
MAMDC2	0.573964	0.566105	0
MAN1A1	0.576142	0.352812	0
MAN2A1	0.77071	0.564647	0
MAN2B2	0.655504	0.325243	0
MAP1A	0.68297	0.43553	0
MAP3K12	0.929367	0.724825	1
MAP3K3	0.757535	0.689078	0
MAP3K7CL	0.894226	0.799312	1
MAP3K8	0.69907	0.608972	0
MAPK10	0.80447	0.751109	1
MAPK13	0.548857	0.529911	0
MARVELD1	0.936885	0.717691	1
MAST1	0.552245	0.499886	0
MATN1-AS1	0.591387	0.245875	0
MATN2	0.694351	0.554439	0
MATN3	0.645068	0.382183	0
MATN4	0.656934	0.605	0
MCL1	0.359068	0.20683	0
MCM6	0.396159	0.453792	0
MCM7	0.691775	0.643652	0
MCTP1	0.726429	0.604416	0
MDFI	0.722136	0.614015	0
MED22	0.709384	0.54679	0
MEG8	0.578369	0.279406	0
MEGF10	0.427991	0.483969	0
MEGF6	0.87212	0.487709	0
MEI1	0.744576	0.405072	0
MEIS3	0.787996	0.570242	0
MEOX1	0.55543	0.464165	0
MERTK	0.742157	0.554621	0
METTL21B	0.782092	0.691037	0
METTL7A	0.645579	0.521295	0
MEX3D	0.516147	0.255173	0
MFAP2	0.697104	0.517733	0
MFAP4	0.938335	0.727936	1
MFAP5	0.628882	0.65419	0
MFSD10	0.685085	0.334576	0
MGAT3	0.77574	0.669183	0
MGAT5B	0.64371	0.474359	0
MICAL1	0.862349	0.506156	1
MICALCL	0.579509	0.28768	0
MID2	0.688713	0.422444	0
MINK1	0.748834	0.39172	0
MIR101-2	0.641216	0.32983	0
MIR1205	0.460769	0.127179	0
MIR1251	0.637967	0.570598	0
MIR2681	0.71177	0.587395	0
MIR299	0.487169	0.27285	0
MIR3117	0.635299	0.320427	0
MIR3183	0.628655	0.54234	0
MIR3198-1	0.521784	0.492781	0
MIR3648	0.47384	0.00715843	0
MIR3687	0.581183	0.116381	0
MIR4435-1HG	0.651373	0.589407	0
MIR4698	0.425707	0.375834	0
MIR5690	0.709565	0.671643	0
MIR6730	0.514329	0.281628	0
MIR6884	0.661818	0.310085	0
MIR7161	0.614777	0.363952	0
MIR7848	0.596528	0.483299	0
MIRLET7A2	0.680126	0.528246	0
MIRLET7BHG	0.78549	0.578572	0
MKX	0.57529	0.552531	0
MME	0.529082	0.578387	0
MMP14	0.839491	0.69398	1
MMP19	0.749088	0.451346	0
MMP2	0.899551	0.716629	1
MMP28	0.817286	0.635413	1
MOB3C	0.610672	0.27015	0
MORC4	0.804159	0.600661	1
MOXD1	0.549092	0.530486	0
MPZL1	0.796156	0.54846	0
MR1	0.778511	0.559482	0
MRAP2	0.644454	0.5729	0
MRC2	0.930463	0.655722	1
MRGPRF	0.635411	0.218794	0
MRVI1	0.694696	0.377554	0
MSN	0.868109	0.6604	1
MSRB3	0.66424	0.618949	0
MSTN	0.732277	0.859331	0
MT1A	0.422507	0.251386	0
MT1M	0.476718	0.304777	0
MT2A	0.564468	0.345221	0
MTHFD1L	0.645468	0.370345	0
MTMR11	0.794993	0.578065	0
MTMR3	0.882907	0.765842	1
MTMR8	0.643704	0.650011	0
MTMR9LP	0.723723	0.450783	0
MUC1	0.758053	0.536099	0
MUC6	0.25698	0.241446	0
MUM1	0.822508	0.506461	1
MUSK	0.741775	0.594443	0
MVP	0.840295	0.588698	1
MXD3	0.677818	0.395779	0
MXRA8	0.969412	0.785272	1
MYC	0.679622	0.452932	0
MYH10	0.851505	0.716598	1
MYH11	0.616522	0.329124	0
MYH3	0.682242	0.54148	0
MYH9	0.860386	0.513007	1
MYL6	0.693055	0.64535	0
MYLK	0.694472	0.423196	0
MYO15A	0.587649	0.476687	0
MYO15B	0.911287	0.689461	1
MYO1B	0.604557	0.555826	0
MYO1D	0.888797	0.695147	1
MYO1E	0.809089	0.61032	1
MYO5A	0.887213	0.744711	1
MYO9B	0.822315	0.4464	0
MYOZ1	0.633083	0.581644	0
MZF1	0.631549	0.314345	0
NAALADL2	0.75751	0.67208	0
NADK	0.8208	0.668985	1
NADSYN1	0.769674	0.608534	0
NAGLU	0.626649	0.259035	0
NAIP	0.68074	0.668934	0
NAV1	0.445971	0.366257	0
NBEAL2	0.831857	0.562555	1
NBPF1	0.789381	0.558208	0
NBPF15	0.783341	0.483273	0
NCAPD2	0.640047	0.394708	0
NCKIPSD	0.695833	0.53487	0
NCS1	0.912842	0.744884	1
NDE1	0.795167	0.680994	0
NDST1	0.548415	0.289419	0
NDST2	0.86758	0.605364	1
NEK3	0.548767	0.470684	0
NEK6	0.626754	0.395606	0
NEK7	0.599071	0.626877	0
NEK8	0.67905	0.495663	0
NELL2	0.697799	0.675059	0
NFATC4	0.863323	0.519049	1
NFKBIA	0.742244	0.765149	0
NFKBIZ	0.667582	0.374526	0
NFRKB	0.581654	0.511745	0
NGEF	0.693564	0.542589	0
NGFR	0.791139	0.628423	0
NHS	0.79261	0.530126	0
NIN	0.818111	0.724545	1
NKD1	0.714128	0.320709	0
NLGN3	0.853701	0.692452	1
NLGN4X	0.839775	0.736725	1
NLRP1	0.934141	0.75296	1
NMUR1	0.378654	0.151477	0
NNMT	0.747801	0.554321	0
NOD1	0.669099	0.565418	0
NOTCH2	0.967323	0.700495	1
NOTCH2NL	0.873843	0.725855	1
NOV	0.525654	0.409816	0
NOX4	0.862948	0.750801	1
NOX5	0.604596	0.479502	0
NPDC1	0.766673	0.670071	0
NPNT	0.796571	0.730122	0
NPPA-AS1	0.711987	0.671595	0
NR2F1-AS1	0.771903	0.50104	0
NR3C1	0.675026	0.661924	0
NRF1	0.438476	0.56078	0
NRK	0.876246	0.749384	1
NRP2	0.843273	0.625633	1
NRXN3	0.80618	0.592543	1
NSD1	0.641418	0.598579	0
NSMF	0.68889	0.433795	0
NSUN5P1	0.720049	0.52836	0
NTAN1	0.649082	0.630786	0
NTM	0.72406	0.553122	0
NTN4	0.560274	0.55117	0
NTRK1	0.621078	0.548989	0
NTRK2	0.563414	0.257493	0
NUAK1	0.858516	0.773953	1
NUDT11	0.687516	0.504411	0
NUDT5	0.54866	0.253093	0
NUGGC	0.727261	0.469257	0
NUMA1	0.707788	0.490525	0
NXF3	0.705335	0.516292	0
NXNL2	0.690213	0.62635	0
NYNRIN	0.802378	0.475532	0
OAF	0.697071	0.41461	0
ODF2	0.659479	0.608558	0
OGFRL1	0.831915	0.705447	1
OLFM1	0.810133	0.583456	1
OLFML1	0.683181	0.523752	0
OLFML2B	0.769209	0.61102	0
OMP	0.53884	0.416148	0
OPRL1	0.553669	0.297444	0
ORAI2	0.800683	0.553999	1
OSBPL2	0.564176	0.655717	0
OSBPL5	0.735759	0.472924	0
OSBPL7	0.628552	0.496198	0
OSCAR	0.346682	0.144597	0
OXER1	0.817294	0.50587	1
P2RX1	0.80734	0.57078	1
P4HA2	0.718395	0.597568	0
P4HA3	0.513458	0.513685	0
PABPC1L	0.882384	0.678995	1
PAK1	0.63899	0.56217	0
PALM	0.76891	0.518359	0
PANK3	0.664296	0.59311	0
PANX1	0.8128	0.735713	1
PAPLN	0.875102	0.625777	1
PAPPA2	0.678717	0.457859	0
PARP15	0.678933	0.48543	0
PASK	0.651798	0.479032	0
PCAT1	0.569158	0.517738	0
PCBP3	0.71655	0.741083	0
PCDH10	0.580625	0.34292	0
PCDHA13	0.578815	0.419102	0
PCDHA2	0.458763	0.623565	0
PCDHA4	0.653758	0.650008	0
PCDHA5	0.438152	0.316102	0
PCDHA6	0.645732	0.786115	0
PCDHA7	0.408575	0.356656	0
PCDHA8	0.579744	0.458102	0
PCDHAC1	0.531565	0.692761	0
PCDHB11	0.660985	0.456934	0
PCDHB12	0.668525	0.444336	0
PCDHB18	0.768798	0.572804	0
PCDHB6	0.712319	0.566976	0
PCED1A	0.80078	0.538481	1
PCED1B	0.670314	0.502151	0
PCED1B-AS1	0.597663	0.505408	0
PCK2	0.581897	0.391511	0
PCNXL2	0.905873	0.852434	1
PCOLCE	0.811238	0.50901	1
PCSK7	0.56421	0.282152	0
PDE3B	0.664219	0.749773	0
PDE5A	0.854627	0.795579	1
PDGFA	0.617417	0.500977	0
PDGFD	0.740505	0.692248	0
PDGFRA	0.732866	0.416261	0
PDGFRB	0.890457	0.554351	1
PDIA2	0.80148	0.776246	1
PDIA5	0.84618	0.663247	1
PDZD4	0.851763	0.790111	1
PDZRN4	0.350119	0.0669466	0
PEAR1	0.855848	0.529458	1
PFKL	0.805641	0.664338	1
PHC1	0.615648	0.402505	0
PHF19	0.836405	0.519634	1
PHLDB1	0.90753	0.515258	1
PHYKPL	0.77707	0.597981	0
PICALM	0.711845	0.684519	0
PID1	0.515677	0.254872	0
PIEZO1	0.813392	0.483428	0
PIEZO2	0.633626	0.319801	0
PIGG	0.82878	0.557445	1
PIGL	0.627337	0.491447	0
PIK3R5	0.897617	0.643536	1
PIWIL4	0.808874	0.607625	1
PKD1	0.709928	0.386519	0
PKD1L3	0.278968	0.0188003	0
PKD1P1	0.905125	0.715605	1
PKD2	0.950106	0.750356	1
PLA2R1	0.878787	0.768095	1
PLAC9	0.690556	0.619563	0
PLAT	0.768721	0.669597	0
PLB1	0.576218	0.343188	0
PLCB2	0.676194	0.31313	0
PLCB3	0.663819	0.491716	0
PLCG1	0.828868	0.656127	1
PLD2	0.797585	0.623198	0
PLEKHA6	0.805331	0.519401	1
PLEKHG4	0.775945	0.476349	0
PLEKHG5	0.661377	0.487704	0
PLEKHH2	0.927608	0.844963	1
PLEKHM1P	0.871471	0.596456	1
PLVAP	0.85692	0.550318	1
PLXDC2	0.894766	0.78722	1
PLXNB2	0.744918	0.405131	0
PLXNB3	0.719339	0.500932	0
PLXNC1	0.725123	0.670046	0
PLXND1	0.795353	0.446448	0
PMS2P3	0.529108	0.381696	0
PNMA2	0.656313	0.403107	0
PNMAL2	0.715709	0.622321	0
PNN	0.589484	0.497949	0
PODN	0.919977	0.605357	1
PODNL1	0.811774	0.545548	1
POGK	0.7524	0.605758	0
POLR2J4	0.742083	0.492982	0
POLR3H	0.427252	0.144584	0
POM121L9P	0.698377	0.436952	0
POU6F1	0.764633	0.400554	0
PPAP2A	0.816327	0.725946	1
PPFIBP2	0.539448	0.486779	0
PPIEL	0.287982	0.269193	0
PPM1M	0.601833	0.428778	0
PPP1R18	0.648156	0.192373	0
PPP1R32	0.693911	0.563149	0
PPP2R2B	0.798743	0.806222	0
PRAM1	0.610154	0.491202	0
PRCD	0.832697	0.563098	1
PRDM5	0.485007	0.774879	0
PRELP	0.85593	0.677864	1
PREX1	0.693756	0.366885	0
PREX2	0.743265	0.614213	0
PRICKLE2	0.864911	0.649735	1
PRIMA1	0.516584	0.211288	0
PRKAB1	0.702929	0.560103	0
PRKAG3	0.729768	0.705452	0
PRKAR2B	0.564818	0.593677	0
PRKCD	0.791622	0.50791	0
PRKD1	0.731869	0.562391	0
PRKG1	0.650979	0.554745	0
PRMT2	0.909682	0.846319	1
PRNCR1	0.481581	0.458199	0
PROSER2	0.786552	0.721208	0
PRR16	0.593073	0.570932	0
PRR5	0.657026	0.397534	0
PRRT2	0.75817	0.379662	0
PRRX1	0.721156	0.716415	0
PRRX2	0.858647	0.681405	1
PRUNE2	0.718201	0.538512	0
PSD	0.618718	0.782881	0
PSTPIP1	0.801097	0.490439	0
PTCHD4	0.472154	0.581924	0
PTEN	0.690605	0.464557	0
PTGDR	0.615039	0.665861	0
PTGER1	0.551038	0.299513	0
PTGIR	0.721284	0.561999	0
PTGIS	0.864591	0.622494	1
PTK2B	0.797274	0.604245	0
PTK7	0.925515	0.790171	1
PTMS	0.77587	0.392405	0
PTN	0.66215	0.561926	0
PTPN13	0.900478	0.719885	1
PTPN18	0.827769	0.482442	0
PTPN9	0.933593	0.705264	1
PTPRD	0.843726	0.772956	1
PTPRN	0.633784	0.540008	0
PTPRN2	0.633893	0.518081	0
PTPRR	0.333559	0.459514	0
PTPRS	0.858092	0.483416	0
PTRF	0.896642	0.721603	1
PURG	0.56654	0.47798	0
PWRN1	0.597193	0.334221	0
PXDC1	0.754638	0.501373	0
PYGL	0.67714	0.646979	0
RAB31	0.847103	0.710303	1
RAB34	0.76315	0.511536	0
RAB36	0.82874	0.664058	1
RAB3C	0.653054	0.445386	0
RAB3D	0.628832	0.49676	0
RAB3IL1	0.769302	0.414088	0
RAB5C	0.784904	0.648047	0
RABL2A	0.654451	0.382777	0
RABL2B	0.637361	0.460934	0
RAD51D	0.685231	0.696456	0
RADIL	0.570399	0.42047	0
RAI14	0.852351	0.737552	1
RALBP1	0.80328	0.742955	1
RANBP3L	0.380138	0.190437	0
RAP2A	0.802469	0.721887	1
RARG	0.684476	0.665096	0
RARRES2	0.663562	0.533523	0
RASA3	0.897532	0.762441	1
RASA4B	0.624591	0.255745	0
RBM26-AS1	0.644526	0.619289	0
RBM3	0.376755	0.471682	0
RBM5	0.74221	0.554765	0
RBM6	0.700426	0.717899	0
RBMS3	0.834308	0.669894	1
RCC2	0.653849	0.377423	0
RCL1	0.651784	0.608146	0
RCN3	0.958946	0.756185	1
RECK	0.805247	0.608736	1
RELL1	0.610777	0.748375	0
RERG	0.56769	0.510846	0
RFFL	0.643519	0.452002	0
RFPL4A	0.645128	0.381576	0
RFTN1	0.530589	0.571075	0
RFTN2	0.712724	0.607786	0
RGL3	0.765514	0.378074	0
RGS17	0.676521	0.599814	0
RHBDF1	0.876733	0.597797	1
RHOBTB1	0.859076	0.861625	1
RHOBTB3	0.725645	0.656976	0
RHPN1	0.538014	0.374668	0
RIMKLB	0.784789	0.599652	0
RIMS2	0.496062	0.632162	0
RIN2	0.741499	0.845306	0
RIPK1	0.779849	0.453059	0
RNASE4	0.576504	0.428331	0
RND3	0.80885	0.853112	1
RNF112	0.695446	0.476909	0
RNF135	0.806312	0.737557	1
RNF146	0.691442	0.804134	0
RNF213	0.876055	0.548432	1
RNFT2	0.537307	0.261604	0
ROBO1	0.863467	0.626794	1
ROBO3	0.78796	0.525316	0
ROR2	0.83636	0.697354	1
RPH3AL	0.72375	0.506479	0
RPL3	0.936893	0.714013	1
RPRM	0.555658	0.423533	0
RPS26P11	0.455757	0.345263	0
RPS6KA6	0.654447	0.406999	0
RRBP1	0.931201	0.693369	1
RRN3P2	0.848854	0.638959	1
RSPO3	0.637633	0.573894	0
RTEL1	0.492206	0.154926	0
RTKN	0.789903	0.564599	0
RTKN2	0.647871	0.538312	0
RYR1	0.673544	0.470812	0
S100A3	0.097376	0.190074	0
S100A6	0.648186	0.707728	0
SACS	0.793091	0.630518	0
SAMD11	0.940624	0.802259	1
SAMD5	0.600279	0.661298	0
SAMD9L	0.652684	0.50471	0
SAMHD1	0.505196	0.139671	0
SARDH	0.901203	0.710626	1
SCARA3	0.85581	0.547577	1
SCARA5	0.592311	0.245228	0
SCARF2	0.944128	0.690457	1
SCARNA10	0.655714	0.730499	0
SCARNA17	0.650017	0.62256	0
SCARNA9	0.479701	0.630455	0
SCART1	0.81748	0.52999	1
SCG2	0.684564	0.689704	0
SCRG1	0.628195	0.519833	0
SCT	0.460053	0.414492	0
SCUBE2	0.833827	0.606573	1
SDC3	0.627462	0.295033	0
SELM	0.817771	0.623458	1
SELP	0.749366	0.640734	0
SERINC5	0.509069	0.427087	0
SERPINA3	0.575716	0.254345	0
SERPINB2	0.576706	0.495003	0
SERPINF1	0.933912	0.740102	1
SERPING1	0.886986	0.541359	1
SERPINH1	0.561835	0.281046	0
SERTAD4	0.699288	0.637401	0
SERTAD4-AS1	0.688839	0.429331	0
SETBP1	0.917479	0.66306	1
SETD7	0.459799	0.194863	0
SEZ6	0.322899	0.283569	0
SFI1	0.790644	0.474709	0
SFRP5	0.602029	0.336444	0
SFTA1P	0.678285	0.69257	0
SFXN3	0.939634	0.704531	1
SGIP1	0.717087	0.475251	0
SGK223	0.478588	0.599947	0
SGSH	0.830483	0.562696	1
SGSM2	0.794322	0.668413	0
SH3BGRL3	0.453805	0.193416	0
SH3BP2	0.688072	0.275386	0
SH3BP5	0.813128	0.621459	1
SH3GL1	0.714887	0.354293	0
SH3TC1	0.597685	0.28465	0
SHANK1	0.674763	0.655241	0
SHC1	0.851456	0.453008	0
SHKBP1	0.619319	0.329214	0
SHOX2	0.494363	0.465581	0
SHPK	0.653475	0.535235	0
SHROOM1	0.606273	0.529367	0
SHROOM3	0.645024	0.531965	0
SHROOM4	0.646632	0.616369	0
SIDT2	0.856188	0.449935	0
SIGLEC1	0.575837	0.432856	0
SIGMAR1	0.40137	0.0959709	0
SIRPA	0.771139	0.591393	0
SIX1	0.626865	0.671581	0
SLA	0.701462	0.454443	0
SLC12A9	0.670214	0.437232	0
SLC16A2	0.932117	0.71943	1
SLC1A5	0.421607	0.0225163	0
SLC23A2	0.883587	0.631106	1
SLC24A3	0.568236	0.473345	0
SLC25A2	0.636206	0.434648	0
SLC25A33	0.386531	0.502974	0
SLC25A43	0.621172	0.117313	0
SLC26A1	0.307934	0.251399	0
SLC26A11	0.688104	0.622886	0
SLC2A10	0.801759	0.549786	1
SLC35C2	0.752508	0.482556	0
SLC36A1	0.638298	0.200429	0
SLC38A10	0.709724	0.310068	0
SLC38A2	0.429416	0.198163	0
SLC39A11	0.536537	0.0327432	0
SLC3A2	0.393777	0.0893759	0
SLC41A2	0.798283	0.655395	0
SLC44A1	0.707015	0.519681	0
SLC4A2	0.782019	0.659671	0
SLC5A12	0.623192	0.414303	0
SLC6A7	0.441867	0.270108	0
SLC8B1	0.664478	0.50856	0
SLC9A9	0.591443	0.483935	0
SLFN12	0.56413	0.474247	0
SLFN12L	0.585004	0.414614	0
SLFN13	0.83174	0.665092	1
SLIT2	0.736777	0.423329	0
SLIT3	0.870652	0.598655	1
SLN	0.591218	0.684911	0
SMA4	0.52155	0.536045	0
SMAD7	0.525961	0.200096	0
SMAP2	0.846862	0.733242	1
SMARCD2	0.589202	0.193604	0
SMC5	0.535198	0.483869	0
SMG6	0.613432	0.359628	0
SMG9	0.542132	0.216345	0
SMIM3	0.574744	0.465833	0
SMO	0.744284	0.545225	0
SMOC2	0.748896	0.754072	0
SMURF1	0.908531	0.618268	1
SNAI2	0.814852	0.739995	1
SNAP25	0.610306	0.353545	0
SNCAIP	0.787775	0.63155	0
SNED1	0.85752	0.605188	1
SNHG7	0.492234	0.158034	0
SNORD114-18	0.370544	0.0742358	0
SNTB1	0.853899	0.756716	1
SNTB2	0.779419	0.389013	0
SNX29	0.792119	0.472443	0
SNX30	0.811185	0.716963	1
SNX33	0.857846	0.46654	0
SOCS1	0.546354	0.460323	0
SOCS2-AS1	0.756297	0.806012	0
SOD3	0.944594	0.676403	1
SOGA3	0.782269	0.611947	0
SORBS3	0.827857	0.485197	0
SOWAHC	0.696382	0.478488	0
SOX13	0.764174	0.461127	0
SOX2	0.577769	0.658085	0
SPARC	0.82238	0.665033	1
SPARCL1	0.678988	0.586533	0
SPATA18	0.651808	0.682435	0
SPATA6	0.67771	0.569323	0
SPECC1	0.870784	0.626342	1
SPHK1	0.628878	0.399267	0
SPI1	0.577718	0.334282	0
SPIDR	0.76369	0.687647	0
SPIN4	0.62475	0.595827	0
SPOCK1	0.570403	0.429042	0
SPON1	0.84148	0.718107	1
SPON2	0.873489	0.784646	1
SPP1	0.804581	0.823805	1
SPRED3	0.665156	0.533418	0
SPRY1	0.827657	0.729611	1
SPRY2	0.847691	0.748827	1
SPSB1	0.899332	0.659396	1
SPTBN1	0.872587	0.659965	1
SPTBN2	0.729136	0.708306	0
SRC	0.726705	0.335563	0
SRD5A1	0.686242	0.806124	0
SSBP2	0.840722	0.787027	1
SSC5D	0.889955	0.682689	1
SSH3	0.722608	0.513125	0
SSPO	0.676595	0.540937	0
SSTR2	0.389456	0.00129555	0
ST6GAL2	0.346165	0.05608	0
STAB1	0.770909	0.395652	0
STAC3	0.587499	0.507196	0
STAG3L5P-PVRIG2P-PILRB	0.571352	0.491074	0
STARD13	0.557401	0.346611	0
STARD9	0.853965	0.609733	1
STAT2	0.825951	0.529524	1
STAT5A	0.670862	0.411937	0
STAT5B	0.904211	0.6899	1
STAT6	0.954133	0.66109	1
STEAP1	0.58296	0.43293	0
STIM1	0.761529	0.657114	0
STK32B	0.601091	0.306431	0
STK36	0.793891	0.577156	0
STK4	0.746988	0.47149	0
STMN3	0.888401	0.706908	1
STON1	0.534786	0.208124	0
STON2	0.683223	0.520733	0
STRC	0.489273	0.397834	0
STX2	0.617502	0.354314	0
STXBP2	0.673976	0.499385	0
SULF1	0.892597	0.7091	1
SULT1C4	0.303782	0.404418	0
SUMF1	0.6872	0.617274	0
SUSD2	0.850331	0.594011	1
SV2A	0.488767	0.233322	0
SVEP1	0.876211	0.711854	1
SWAP70	0.833042	0.661055	1
SYDE1	0.736298	0.460411	0
SYNE3	0.831333	0.451557	0
SYNPO2	0.620824	0.406867	0
SYT11	0.792173	0.754722	0
SYT14	0.564612	0.623259	0
SYT17	0.72197	0.701306	0
SYTL2	0.893419	0.804023	1
TACSTD2	0.701316	0.473726	0
TAF7L	0.482663	0.557841	0
TAGLN	0.718526	0.444733	0
TAOK3	0.784742	0.614787	0
TASP1	0.558919	0.637949	0
TBC1D10A	0.689385	0.513276	0
TBC1D16	0.794169	0.541503	0
TBC1D2B	0.948166	0.744883	1
TBC1D9B	0.835382	0.570763	1
TBX19	0.796348	0.656188	0
TBXAS1	0.573557	0.312275	0
TCF20	0.716417	0.726811	0
TCF3	0.678971	0.474875	0
TCF7L1	0.796821	0.527248	0
TCIRG1	0.90983	0.623644	1
TENC1	0.620211	0.133546	0
TENM4	0.835223	0.836752	1
TEP1	0.858182	0.656174	1
TERC	0.590067	0.537182	0
TET3	0.729118	0.503984	0
TEX12	0.350045	0.538432	0
TEX41	0.793402	0.621404	0
TFAP2A	0.54409	0.664466	0
TFPI	0.599411	0.3611	0
TGFB1I1	0.841756	0.579635	1
TGFB3	0.810686	0.70268	1
TGFBR1	0.720007	0.542405	0
TGOLN2	0.573662	0.253958	0
THBS2	0.733584	0.658478	0
THBS3	0.928251	0.712098	1
THEM5	0.0939845	0.16983	0
THSD7A	0.753097	0.632433	0
THY1	0.732779	0.704886	0
TIMP1	0.898004	0.705654	1
TIMP2	0.864318	0.613958	1
TINCR	0.450566	0.500002	0
TK2	0.857107	0.714344	1
TKT	0.528932	0.36973	0
TLCD2	0.736875	0.361473	0
TLE1	0.733995	0.521881	0
TLL1	0.799027	0.569525	0
TLR6	0.648832	0.731763	0
TM6SF2	0.687416	0.802955	0
TM7SF3	0.838588	0.858915	1
TMEM110	0.843921	0.602657	1
TMEM119	0.758592	0.649392	0
TMEM132E	0.774761	0.521246	0
TMEM145	0.425026	0.200664	0
TMEM194B	0.387239	0.392104	0
TMEM198B	0.915853	0.657313	1
TMEM200B	0.720733	0.409276	0
TMEM204	0.874779	0.770839	1
TMEM248	0.767488	0.523598	0
TMEM255B	0.636757	0.381848	0
TMEM263	0.344625	0.454522	0
TMEM30B	0.810286	0.75191	1
TMEM43	0.90741	0.768465	1
TMEM44	0.681537	0.383338	0
TMEM59L	0.756666	0.784326	0
TMEM72-AS1	0.672232	0.671717	0
TMEM91	0.577163	0.447315	0
TNFAIP2	0.402718	0.0261463	0
TNFAIP3	0.873728	0.788175	1
TNFAIP8L3	0.734313	0.368322	0
TNFRSF14	0.6588	0.46897	0
TNFRSF1A	0.655048	0.221815	0
TNFSF8	0.621763	0.414189	0
TNKS1BP1	0.873723	0.469664	0
TNMD	0.625095	0.859875	0
TNRC18	0.82139	0.433619	0
TNS3	0.894006	0.735347	1
TP53	0.749041	0.594225	0
TP53BP2	0.743014	0.530926	0
TP63	0.757915	0.76711	0
TPBG	0.840381	0.587731	1
TPH1	0.720477	0.569062	0
TPM3	0.643223	0.59157	0
TPM4	0.557545	0.334739	0
TPRXL	0.246144	0.186886	0
TPTE2P1	0.787307	0.684323	0
TPTE2P3	0.507658	0.498133	0
TPX2	0.39226	0.200971	0
TRAF1	0.758451	0.428641	0
TRAF3	0.88074	0.613341	1
TRAF5	0.874914	0.627266	1
TRANK1	0.842354	0.641734	1
TRERF1	0.630185	0.474894	0
TRG-AS1	0.49475	0.202331	0
TRIB1	0.227741	0.0570183	0
TRIM14	0.550169	0.206246	0
TRIM22	0.8038	0.560707	1
TRIM25	0.763279	0.639317	0
TRIM38	0.809509	0.558315	1
TRIM56	0.778819	0.472393	0
TRIOBP	0.700671	0.420896	0
TRO	0.85069	0.672932	1
TRPM2	0.777244	0.539392	0
TRPM6	0.44576	0.264556	0
TRPS1	0.9381	0.762447	1
TRPV1	0.654671	0.540039	0
TSC22D3	0.679873	0.553791	0
TSHZ2	0.78073	0.532093	0
TSKS	0.605572	0.458118	0
TSNARE1	0.674122	0.515822	0
TSPAN10	0.549429	0.482766	0
TSPYL2	0.613649	0.436848	0
TTC31	0.663821	0.341991	0
TTC39B	0.794672	0.640063	0
TTC39C	0.440435	0.536957	0
TTC7A	0.830229	0.461197	0
TTF2	0.5485	0.389662	0
TTLL3	0.83597	0.560409	1
TUBGCP6	0.738788	0.471266	0
TULP3	0.815881	0.699528	1
TWIST2	0.749149	0.520726	0
TXK	0.508221	0.65575	0
TXNDC5	0.393287	0.0496931	0
TXNIP	0.373172	0.344032	0
TYK2	0.77719	0.655202	0
TYMS	0.53363	0.543068	0
TYRO3	0.653709	0.542032	0
UACA	0.839507	0.697674	1
UAP1L1	0.533737	0.38977	0
UBA7	0.745308	0.614361	0
UBAP1L	0.617464	0.494061	0
UBE2F-SCLY	0.407545	0.12181	0
UBE2Q2	0.639092	0.696984	0
UBE2Q2P1	0.668955	0.652218	0
UCHL1	0.774641	0.730511	0
UCMA	0.710327	0.747373	0
UHRF1BP1L	0.612669	0.583421	0
UNC5C	0.842	0.679174	1
UNKL	0.750737	0.523982	0
VASH1	0.65481	0.487558	0
VASN	0.560513	0.0716047	0
VAT1	0.649344	0.372111	0
VAX2	0.559485	0.399404	0
VCAN	0.860349	0.692355	1
VDR	0.632952	0.523234	0
VGLL3	0.66832	0.524797	0
VILL	0.70445	0.727031	0
VIM	0.882923	0.650498	1
VOPP1	0.847682	0.734056	1
VSIG10L	0.611808	0.515922	0
VSTM4	0.653303	0.376539	0
VWA1	0.854295	0.533116	1
VWA5A	0.65898	0.465036	0
VWCE	0.697181	0.630796	0
VWF	0.751596	0.651232	0
WASF1	0.740479	0.660782	0
WBP1L	0.647327	0.339321	0
WBP2NL	0.393834	0.431181	0
WDFY4	0.730725	0.444242	0
WDR43	0.429409	0.516629	0
WDR52	0.653579	0.383971	0
WDR81	0.842744	0.552322	1
WDR90	0.709027	0.406089	0
WDR91	0.737249	0.61064	0
WSB1	0.713351	0.648222	0
WWP2	0.843858	0.669368	1
XAF1	0.79744	0.828929	0
XPC	0.895628	0.834822	1
XPNPEP2	0.472676	0.445373	0
XYLB	0.846949	0.538878	1
YEATS2	0.856763	0.890823	1
ZC3H12D	0.788304	0.667082	0
ZCCHC18	0.481425	0.441328	0
ZCCHC24	0.888031	0.645685	1
ZCCHC5	0.699519	0.805749	0
ZDHHC1	0.759473	0.663902	0
ZEB1	0.80747	0.747966	1
ZEB2	0.849445	0.680456	1
ZFYVE28	0.729276	0.366632	0
ZMYND8	0.673286	0.627451	0
ZNF251	0.465075	0.559173	0
ZNF276	0.725944	0.491496	0
ZNF300	0.776025	0.714878	0
ZNF311	0.572333	0.447893	0
ZNF333	0.858033	0.801414	1
ZNF335	0.632869	0.329406	0
ZNF37BP	0.845973	0.73233	1
ZNF385A	0.537736	0.29032	0
ZNF385D	0.706468	0.546131	0
ZNF423	0.958212	0.738055	1
ZNF469	0.881241	0.648608	1
ZNF500	0.688483	0.53036	0
ZNF514	0.355055	0.341677	0
ZNF521	0.76253	0.681738	0
ZNF580	0.661489	0.562898	0
ZNF598	0.592585	0.299126	0
ZNF608	0.574957	0.694153	0
ZNF618	0.875109	0.668797	1
ZNF623	0.605554	0.677433	0
ZNF641	0.68374	0.423775	0
ZNF703	0.378714	0.176012	0
ZNF704	0.593516	0.339689	0
ZNF730	0.543629	0.368694	0
ZNF783	0.868977	0.555159	1
ZNF812	0.418889	0.409209	0
ZNF821	0.745611	0.761097	0
ZNF83	0.731125	0.678031	0
ZNF846	0.614671	0.47842	0
ZNRF2	0.644214	0.538181	0
ZSWIM5	0.796073	0.639079	0
ZSWIM8	0.754641	0.401162	0

## Sheet: genes in other modules
blue	brown	yellow	green	red	black	magenta	purple	greenyellow	tan	salmon	cyan	midnightblue	grey60	lightgreen	lightyellow	royalblue	darkred	darkgreen	darkturquoise	darkgrey	orange	darkorange
AACS	A1CF	AAED1	ABCC1	ABCG5	AAMP	ABHD11	AAK1	ACBD4	ABCC11	ABCA7	ABCA2	A1BG-AS1	ACP5	ADAM8	ABLIM3	ADAMTS6	ACAT2	ALAS2	ABCD1	ACPP	BECN1	AARSD1
AAMDC	A2M-AS1	AASDHPPT	ABI2	ABHD13	AARS2	ABT1	ABCC5	AGT	ALG5	ABCC10	AGO2	ADD3-AS1	ACVR1C	AIM2	ACTC1	ADAP2	ACOT1	APOBEC3A	ADCY5	APH1B	CACTIN	AP3S2
AASS	AASDH	ABCB7	ABI3BP	ACAP1	ABAT	ACAD8	ABHD4	AKT1	AP1S1	ACAP3	AHDC1	AGAP2-AS1	ADIPOQ	ANKRD36BP2	ADAMTS15	AHR	ACP2	AQP9	APBA3	ARHGAP18	CCDC107	AS3MT
ABCB6	ABCA11P	ABRACL	ABL1	ACER3	ABCB9	ACADS	ACTG1P4	ALDH18A1	APOL3	ADCY4	ANAPC2	AGAP9	ADIPOQ-AS1	ANO9	ADORA3	AIM1	ALYREF	BCL2A1	BAG6	C1QB	DDX54	ATP5E
ABCB8	ABCA5	ACAA1	ABL2	ACSM1	ABCG4	ACADVL	ACTN2	ALDH3A2	ARL6IP1	ALDH16A1	ANGEL1	ALMS1P	ADIRF	APOBR	AKR1B1	ANTXR2	ANAPC10	CD300A	BAHD1	CBR3	DEFB124	BCYRN1
ABCD2	ABCC5-AS1	ACAD10	ABTB1	ACTL7A	ABHD12	ACOT2	ADAMTSL4	ANKS3	ARMCX6	ALG12	ANO8	ANAPC15	AGAP4	ARHGAP15	ANKRD37	ANXA2R	ANAPC13	CD300LF	C1orf233	CCR1	EFNA4	C18orf32
ABCF3	ABCD3	ACADM	ACOX3	ACTR2	ABHD17A	ACOT4	ADCY9	AP2M1	ARPC3	AMBRA1	ARAP3	ANXA2P2	AGPAT2	ARHGAP30	APOLD1	APBB1IP	APIP	CES1	C2CD2L	CD53	EGFL8	C6orf132
ABCG1	ABHD1	ACN9	ACVR1	ACVR2A	ACD	ACOT8	ADRA1A	APCDD1L	ATP6AP1L	AMOTL2	ARHGAP23	AP4B1	AMN	ARHGAP9	AREG	ARHGAP12	ARL2	CHI3L1	C6orf106	CD68	FAM86A	CCDC54
ABHD10	ABHD17B	ACOT13	ADAM1A	ADAMTS9	ACTR1B	ADH5	AGO1	APLP1	B2M	ANKK1	ARHGAP44	AP4M1	APMAP	BCL11B	ARL4C	ARHGAP25	B9D2	CLEC4D	CASKIN2	CD74	HLX-AS1	CHMP3
ABHD14A	ABHD17C	ACSBG1	ADAM20	ADH4	ADCK2	ADPRHL1	AKAP6	APOE	BLOC1S2	AP1B1	ARHGEF17	ATAD3C	AQPEP	BIN2	ATF3	BLNK	BAD	CSF3R	CLPTM1	CFI	JMJD4	CPT1B
ABHD16A	ABLIM1	ACTL6A	ADAM20P1	ADH6	ADCK5	ADSL	ALDH7A1	APOL2	BRK1	AP3D1	ARID1A	ATP1A1	ARHGAP20	C16orf54	BAIAP2	BTN3A3	C11orf83	CXCR1	COG1	CLDN7	KAT5	EGLN2
ABR	ABRA	ACTR10	ADAMTS1	AEBP2	ADIPOR1	AES	AMMECR1L	ARAP1	BTNL10	AP5B1	ARID1B	AUP1	ARPC4	CAMK4	BHLHE40	C10orf25	C14orf119	CXCR2	CSDC2	CTSC	KBTBD4	FLJ27354
ACAA2	ACADSB	ACTR6	ADAMTS9-AS2	AIDA	ADPRHL2	AFMID	ANK3	ARHGEF37	C12orf57	ARFGAP1	ARL10	BCL7C	ATP6V1E2	CARD11	BRE-AS1	C3AR1	C15orf37	CYP4F3	DEDD2	CTSO	LINC00957	GNG10
ACAD9	ACAT1	ACTRT3	ADAMTSL4-AS1	AKAP5	ADRA2C	AGTPBP1	ANKRD28	ARHGEF9	C15orf57	ARHGEF10L	ASB1	BCRP3	B3GAT3	CCDC88C	C8G	CASP1	C15orf61	EMR2	FOXF1	CTSS	LOC100130093	H3F3A
ACBD5	ACSL6	ACYP1	ADARB1	AKIRIN2	ADRBK1	AKAP8L	ANKRD52	ARVCF	C1QTNF9	ARHGEF2	ATAT1	BMS1P6	BANK1	CCL4	CAPN10-AS1	CD180	C1orf213	EMR3	FOXRED2	CXorf38	LOC100133286	HNRNPH2
ACO1	ACSS1	ACYP2	ADCY10P1	ALG10B	ADRM1	AKIP1	ANKS1A	ASGR1	C5orf30	ARHGEF25	ATF7IP	BTD	BARX2	CCR2	CHST7	CD84	C6orf120	FAM157B	FURIN	CYBB	LOC100507564	KLHL23
ACO2	ACTR8	ADAL	ADNP	ALG11	AGAP2	ALDH1L1-AS2	ARHGAP26	ATG13	C9orf78	ARSD	ATN1	BUD31	BCAP31	CCR5	CTAGE10P	CEP78	CBWD1	FCAR	GPX3	F13A1	LOC401052	LOC102288414
ACOT11	ADAM11	ADK	AFAP1-AS1	ALKBH3-AS1	AGFG2	ALDH2	ARHGAP31	ATHL1	CALM2	ATP13A2	ATP13A1	C16orf93	BHMT2	CD2	DKFZP434I0714	CX3CR1	CBWD3	FCGR1A	HCN4	FLI1	LRRC14	LOC400927
ACOT6	ADAM23	ADORA2B	AFF1	AMBP	AHCY	ALDOC	ARHGEF33	ATP8B3	CARD16	ATXN7L2	ATP2A3	C17orf49	BIN1	CD244	DNAJB5-AS1	CYTH4	CCDC23	FCGR1B	HEATR2	GBP2	M6PR	MIR23B
ACOX1	ADORA2A-AS1	ADPRM	AFF3	AMELX	AIFM3	ALKBH6	ARNT2	B4GALT2	CASP6	AXIN1	ATXN2L	C19orf83	BOK	CD247	DUSP1	DAB2	CCDC73	FCGR3A	INTS5	H1FX	MIR23A	MIR27B
ACOX2	ADRB1	AGA	AFF4	AMIGO3	AIP	ALKBH7	ASIC3	BAIAP2-AS1	CAV2	BCAR1	BAZ2A	C1orf167	C11orf48	CD37	ELL2	DAPP1	CCNT2-AS1	FCGR3B	KCNH2	H3F3B	MIR943	MIR4442
ACP6	ADSSL1	AGTR2	AGAP1	AMMECR1	AKR1A1	AMDHD1	ATG2A	BAX	CBX3	BCR	BCAM	C1orf204	CALB2	CD3D	F2RL3	DDX60	CCZ1	FCN1	KCNQ1	HIST1H2BK	MUTYH	MIR6071
ACSF2	AGBL4	AHSA1	AGO3	ANGPT2	AKT2	ANAPC11	ATP11A	BCL2L2	CCDC104	BSN	BCL9L	C1QTNF9B	CAMK1	CD3E	FAM131A	DYRK2	CEBPZOS	FCRL3	KIAA0195	HLA-DMA	NOP9	MIR8072
ACSL3	AGER	AIMP1	AGPAT4	ANGPTL3	ALDH3B1	ANAPC16	ATP1A2	BSDC1	CCL3	BTBD2	BLOC1S3	CA12	CDK5RAP3	CD3G	FOSL2	EOGT	CISD2	FFAR2	KLF16	HLA-DMB	P2RY11	MOB4
ACSS2	AGL	AK6	AHSA2	ANKHD1	ALDH4A1	ANKRD39	ATP6V0C	C10orf40	CCNG1	BTN2A1	BRD1	CACTIN-AS1	CEBPA	CD48	GABPB1-AS1	ETAA1	CKLF	FGR	LRP4	HLA-DRA	PDIA6	MRPS24
ACY1	AGMAT	ALG14	AKAP11	ANKRD20A9P	ALG1	ANKZF1	AURKC	C16orf89	CCT2	C11orf68	BTBD9	CADM3	CEBPA-AS1	CD5	GSTM3	FRMD6	CMC2	FPR1	MEGF8	HS3ST1	PINK1	MTHFS
ADA	AGPAT9	ALG6	ALDH1L2	ANKRD36BP1	ALKBH4	AP2S1	B4GALT5	C16orf98	CCT6B	C17orf70	C20orf194	CATIP-AS1	CERS4	CD6	GTF2IRD1	FYB	DDX19B	FPR2	MIR3684	HTR7P1	PRPH	MYCBP
ADAD2	AGRP	ALKBH2	ALG13	ANKRD61	ANTXRL	APH1A	BCL9	C1orf122	CDC42	C19orf68	CABIN1	CBR1	CHID1	CD8A	GUSBP5	GAS2L3	DGUOK	GZMB	MIR4434	IRF8	RHOF	NME2
ADCK1	AK3	AMN1	ALMS1-IT1	ANKRD62P1-PARP4P3	ANXA6	APRT	BCOR	C1QTNF6	CDKN1B	C1orf86	CBX7	CCDC74B	CIDEA	CD96	HERPUD1	GBP4	DIO3	HAL	MIR4787	ITGAM	RIMBP3	PAM16
ADCK3	AK4	AMZ2P1	ANKFY1	ANXA10	AP5S1	ARF5	BCORL1	C21orf91-OT1	CEP57	C21orf58	CCDC84	CD27-AS1	CIDEC	CGNL1	HYAL2	GCNT1	DYX1C1	HBA1	MKNK2	LCP1	RUSC1-AS1	PLCG2
ADCK4	AK9	ANKRD20A8P	ANKRD11	ARG1	APBB1	ARL16	BEND3P3	C2orf50	CETN2	CALR	CHERP	CD52	CIRBP	CLNK	IL27RA	GIMAP2	ECI2	HBA2	MTMR14	LIPA	SLC7A6OS	PTCD1
ADCYAP1R1	AKAP7	ANKRD30BP2	ANKRD12	ARHGAP26-AS1	APOC1	ARL2BP	BIN3-IT1	C2orf81	CFDP1	CAPN15	CIC	CHKB	CKMT1B	CORO1A	INHA	GOLGA8S	ENHO	HSH2D	MTOR	LRRC25	SNORA5A	SCLY
ADHFE1	AKIRIN1	ANKRD46	ANKRD17	ARHGEF3-AS1	AQP5	ARL6IP4	BRPF3	C4orf48	CHMP2A	CBX6	CIZ1	CIDEB	CLTA	COTL1	JDP2	GPR34	ERN2	HYALP1	MUC3A	LYZ	SNORD110	SNORA28
ADI1	AKR7A2P1	ANXA3	ANKRD44	ARID4A	ARFGAP2	ARMCX1	BYSL	C5AR2	CHMP4A	CCDC142	CLCN6	CNIH3	COPZ2	CRTAM	JOSD1	HERC5	F8A1	KCNJ15	MYH14	MAF	STUB1	SNORD50B
ADORA1	AKT1S1	AOC1	ANKRD44-IT1	ASB9P1	ARHGAP36	ASNA1	C10orf71	C5orf45	CHURC1	CCDC61	CLEC16A	CNPY4	CR1	CRYBG3	JUND	HSD11B1	FAM103A1	LAPTM5	MYPOP	MREG	THOC6	SNORD56
ADPRH	ALDOB	AP1AR	ANKRD50	ATAD5	ARID3A	ATG3	C11orf42	C6orf1	CLEC3B	CCDC9	CNNM3	COCH	CREG1	CST7	KIAA1210	HSD17B11	FAM175A	LGALS8	NACC1	NCKAP1L	TNFSF12	SNURF
AFG3L2	ALG10	AP1S2	ANP32A-IT1	ATP11A-AS1	ARMC6	ATP5L	C15orf39	C9orf106	CLN5	CDH24	COG7	COX20	CSTA	CTSW	KLF10	ICK	FAM21A	LILRA2	NFATC2IP	PGRMC1	TRMT2A	TAX1BP3
AGK	ALG2	AP4S1	ANP32B	ATP11B	ARMCX2	ATP6V0B	C15orf52	C9orf139	CLNS1A	CEACAM21	COL7A1	CTBP1	CTNNA2	CXCR3	KLF4	IFIT2	FLJ36000	LOC100996634	OBSL1	PPT1	UBAC2-AS1	TNNI3K
AGPAT3	ALG8	AP5M1	AP2A2	ATRX	ASB13	ATPAF1	C19orf54	C9orf16	COMMD6	CEP250	CRAMP1L	CTC-436P18.1	CYBA	DENND2D	LCN10	IGSF6	GABPB1	LOC400891	PFAS	PSMB8	VPS9D1	WBP1
AIF1L	ALKBH1	APEX1	AP2B1	ATXN1	ASL	ATRAID	C1orf226	CACFD1	CRCP	CHPF	CRTC2	CYGB	DEFB132	DOCK10	LCN6	KIAA0226L	GTF2IRD2	MEFV	PITPNM1	PTPN6	VTI1B
AIFM1	AMD1	APOM	AP4E1	AVIL	ASPSCR1	AUH	C22orf31	CAMK2G	DARS	CLIP2	CSK	DDT	DGAT2	DOCK2	LINC00115	LAIR1	HACL1	MGAM	PLCD3	RAP2B
AIG1	ANK2	APOO	APPL2	AWAT1	ATG4D	AURKAIP1	C2orf16	CAPS	DCK	COL27A1	CTAGE6	DEDD	DHRS3	DOCK8	LINC00313	LILRB1	HEIH	MIIP	PPP1R3E	RBM47
AK1	ANKRD18A	APOPT1	ARHGAP17	B3GNT4	ATP6AP1	B3GNT7	C5orf47	CBLN3	DENR	CORO1B	DAB2IP	DHRS4	DMGDH	DTHD1	LINC01105	LMO2	HIGD2B	MIR4802	PRICKLE3	RNASET2
AKAP1	ANKRD32	AQP7	ARHGAP32	BACE1	B3GALT4	BABAM1	C6orf164	CC2D1B	DHFRL1	CPNE2	DAGLA	DNAJC17	DTX1	EOMES	LOC100272217	LOC101927204	LOC101927720	MMP9	RAPGEF1	RPP25
AKAP3	ANKRD34A	ARL14EP	ARHGDIA	BAIAP2L2	B3GALT6	BCAT2	C8orf49	CCDC102A	DHRS4-AS1	CSNK1G2	DHX37	DYX1C1-CCPG1	DTX2P1-UPK3BP1-PMS2P11	FAM129C	LOC284454	LOC643733	LOC101927795	NFE2	RPAP1	SCARB2
AKTIP	ANKS4B	ARL3	ARHGEF10	BCL2L14	B3GNT8	BCS1L	C9orf153	CCDC137	DHRS7	CTDP1	DNM2	EMC6	DUSP4	FASLG	LOC400940	LPAR6	LOC101928158	NLRP12	SBK1	SIGLEC14
ALAS1	APOB	ARL6	ARHGEF3	BEST3	B4GALNT3	BRF2	CABLES2	CCDC8	DNAJC8	CUEDC1	DOCK5	ENDOV	ELMOD3	FCRL6	LRRC32	LRMP	LOC728554	PADI4	SEMA6C	SYK
ALDH5A1	APOBEC3C	ARL6IP5	ARHGEF7	BOLL	B4GALT7	BSG	CACNA1C	CCDC89	DSCC1	CYB561D1	DOT1L	ENO1-AS1	ERGIC3	FGD3	LRRC8A	MARCKS	MAX	PPBP	SLC41A1	TPST1
ALDH6A1	APOBEC4	ARMC1	ARID5B	BORA	BAP1	BZRAP1-AS1	CACNA1C-IT3	CD151	DUSP12	D2HGDH	DVL3	EXOC7	F10	FGFR1	MAFF	MEF2C	MED4	PROK2	SLC6A8	UBE2L6
ALDOA	APOOL	ARPP19	ARMCX4	BRD7P3	BBS2	C12orf10	CACNA2D2	CD63	DZIP3	DGCR2	EFHD1	FAHD2CP	FABP4	GBP5	MCF2L	MFSD8	MRPL9	PRSS35	SMPD1	VSIG4
ALG3	AQP3	ARV1	ARR3	BTN1A1	BCAS1	C12orf45	CACNA2D3-AS1	CDK10	EAPP	DGKZ	ELMSAN1	FAM104A	FAH	GFI1	METTL7B	NMT2	MTFR1L	PTENP1-AS	SOX12	ZMYM6NB
ALPK2	AQP7P3	ASB5	ARRDC4	C10orf129	BCRP2	C16orf13	CAMTA2	CENPT	EDF1	DHX38	EP400NL	FAM115D	FAM161B	GMIP	MIR4258	NPL	NAGPA-AS1	S100A12	SOX18
ALS2CL	AR	ASCC1	ASAP1	C10orf88	BFSP1	C16orf80	CASZ1	CHMP1A	EEF1B2	DKFZP434A062	ERN1	FAM157A	FASN	GNLY	MYH6	NRN1	NAPA-AS1	S100A13	SPNS1
AMHR2	ARGFXP2	ASUN	ASAP1-IT1	C11orf30	BLOC1S4	C17orf89	CCDC92	CHMP6	EEF1G	DMWD	ESRP1	FAM21C	FCGR2C	GPR114	NAA60	P2RX7	NCF1C	S100A8	SREBF2
AMIGO1	ARHGAP5-AS1	ATAD1	ASAP1-IT2	C14orf105	BOP1	C19orf43	CCDC93	CITED1	EIF2S2	DUS1L	EXOG	FAM27A	FCGRT	GPR174	NDEL1	P2RY12	NDUFB2	S100A9	STEAP3
AMT	ARL5B	ATG4A	ASAP2	C16orf52	BRAT1	C19orf47	CD24	CLASRP	EIF3E	E2F1	FAM160A2	FAM86HP	FCN2	GRAP2	NEDD9	P2RY13	NIFK	SEL1L2	TBC1D25
ANK1	ARL8B	ATG4C	ASH1L	C18orf54	BRF1	C19orf53	CD276	CLDND2	FAM105A	EBF4	FAM160B2	FBXO24	FFAR4	GUCY1B2	NOS3	PCDH17	NR2C2AP	SELL	TMEM63B
ANKEF1	ARMC5	ATG9B	ASXL1	C1GALT1	BRI3BP	C19orf60	CDH2	CLEC11A	FAM134B	EDC4	FAM170B	FOLH1	FIP1L1	GVINP1	NR4A1	PCDH18	PAFAH1B3	SERPINA1	TOM1L2
ANKRD7	ARSK	ATOX1	ASXL2	C1orf112	BTBD6	C19orf70	CDK18	CLPTM1L	FAM212A	ELL	FAM65A	GALNT14	FMO1	GZMA	NR4A2	PIK3CG	PCNA	SIRPB1	UBE3B
ANKRD9	ART3	ATP5C1	ATAD2B	C1QTNF1-AS1	C11orf21	C1orf123	CDKAL1	CLTCL1	FAM32A	EME2	FBXL7	GAS8	FNDC4	GZMH	NR4A3	PLAC8	PTRHD1	SLC11A1	WDTC1
APEH	ASAH1	ATP5F1	ATF7	C21orf140	C11orf31	C1orf229	CDON	CNP	FAM86C1	EPOR	FLJ33360	GOLGA2P7	GAS5	GZMM	NUDT9P1	PLEK	PXN-AS1	SQLE	XKR6
APEX2	ASB12	ATP5G2	ATP2B3	C2CD4D	C14orf169	C1orf50	CDS2	CNPY3	FAU	EVI5L	FLNC	GOLGA6L10	GDF5	HLA-DOA	PAPSS2	PLK2	RGPD3	STON1-GTF2A1L	ZER1
APLN	ASB14	ATP5H	ATP2B4	C2CD5	C14orf180	C1orf53	CELSR1	COLEC11	FBXO36	FADS3	FOXD2-AS1	GOLGA6L5P	GHR	HTRA3	PDE7A	POLI	RP9	TLR2	ZFYVE19
APOA1BP	ASB15	ATP5I	ATP9B	C2orf43	C16orf86	C1QBP	CELSR2	COMT	FBXO4	FAM102A	FOXK1	GOLGA6L9	GLP2R	IKZF1	PIM1	POU2F2	RPL17	TREM1	ZMYM3
APOBEC2	ASB4	ATP5J	ATXN2	C3orf49	C16orf95	C20orf202	CEP104	COPG1	FCF1	FAM219A	FOXP4	GOLGA8B	GLTSCR2	IKZF3	PITPNC1	PRICKLE1	RPL21	TREM2	ZNF574
APOF	ASF1A	ATP5J2	ATXN7	C3orf62	C17orf59	C5orf55	CHD7	COX6A1	FIGNL1	FAM89B	FRY	GOLGA8J	GNAI2	IL12RB1	PKP1	PRTG	RPS10	TREML2	ZSWIM3
APPL1	ASH1L-AS1	ATP5O	ATXN7L1	C4orf45	C17orf82	C6orf47	CHTF8	CREB3	FOXN3-AS1	FBXL19	GLTSCR1	GOLGA8M	GOLGA8O	IL21R	PLAUR	PTPRO	SENP3	TRIM58
AQP1	ASNSD1	ATP6V1A	AUTS2	C5orf24	C19orf25	C9orf24	CMTM4	CTSZ	GATC	FBXL8	GMDS-AS1	GOLGA8N	GPAM	IL2RB	PLK3	RASSF9	SLC25A21-AS1	VNN3
AQP4	ATAD2	ATP6V1F	BACH1-IT2	C6orf10	C19orf48	CALM3	CNOT1	DBNL	GIMAP1	FBXW4P1	GNA12	GRAPL	GPD1	IL2RG	PPP1R15B	RBM43	SLC26A7
ARHGAP27	ATCAY	ATP6V1G1	BACH2	C6orf25	C19orf52	CAPNS1	COPS6	DCTN1	GIMAP4	FCHO1	GNL3L	GTF2I	GPX1	IRF5	QARS	RTP4	SNORD74
ARIH2OS	ATE1	ATPIF1	BCL2	C6orf62	C19orf73	CCDC106	CPEB2-AS1	DDB1	GIMAP6	FES	GPR135	GTF2IP1	GYG2	ITGA4	RASL10A	SAMD9	SPA17
ARPC1A	ATIC	AURKA	BDNF-AS	C7orf73	C1orf35	CCDC12	CREB3L1	DEGS2	GIMAP7	FLJ35934	GRINA	GTF3C2	HAVCR2	ITGAL	RASSF1	SCYL3	SPIN2B
ARRDC1	ATL2	B3GALNT1	BICD1	C9orf96	C1orf85	CCNF	CRYBA1	DHDDS	GLOD4	FOXD2	GRM2	GUSBP3	HCAR1	ITGAX	SEMA3F	SEMA6D	SRI
ART5	ATMIN	BAG2	BIRC6	CA7	C21orf67	CCT3	CTBP1-AS2	DHX58	GMFB	FZR1	GTF3C1	H2AFY	HCAR2	ITGB2	SERTAD1	SLC29A3	SUPT4H1
ASAH2	ATP1B1	BANF1	BLID	CABYR	C3orf18	CCT7	CYFIP2	DLK2	GMFG	GAA	GTPBP1	HCG25	HEPACAM	ITGB2-AS1	SHISA3	SLFN5	SYNE1-AS1
ASB10	ATP2C2	BCAP29	BMPR2	CACNA1C-AS4	C7orf50	CD79B	DAG1	DNASE2	GNB2L1	GATA6	HCFC1	HERC2P3	HHIPL2	ITK	SIK1	SLITRK6	TMEM220
ASB11	ATP6V1C2	BCAS2	BMS1P4	CALML4	C8orf82	CDC34	DDI2	DOK1	GNG11	GBA	HECTD3	HIF1A	HLX	JAK3	SLC19A2	SOX4	TMEM9B-AS1
ASB16	AURKAPS1	BET1	BMS1P5	CAMSAP2	C9orf170	CDC37	DENND4B	DRP2	GOLGA7	GBGT1	HGSNAT	HIST1H2AD	HNRNPKP3	JAKMIP1	SLC2A3	SP3	TOPORS-AS1
ASB2	B4GALT6	BEX5	BPTF	CARD14	C9orf69	CDPF1	DIP2C	DUSP15	GRM4	GCK	HIPK2	HIST1H4J	HOXB-AS1	KCNA3	SLC7A8	ST8SIA4	TSPAN31
ASB3	BAG3	BIRC2	BRD3	CASC14	CABP1	CEP85	DMTN	DVL2	GSAP	GDF7	HSPB6	HIST1H4K	HRASLS5	KIAA0125	SLCO4A1	STIM2	TVP23B
ASB8	BBS5	BLOC1S1	BRD4	CASC9	CABP4	CETN4P	DNAJB7	ECEL1	HCG4	GFOD1	HYOU1	ICAM2	KANK4	KLRC2	SNORA29	TLR1	UQCRQ
ASF1B	BCL11A	BLVRA	BRWD3	CC2D2B	CAND2	CETP	DOCK3	EFEMP2	HMGB1	GGA1	IBA57	IFNGR2	KCNK13	KNDC1	SNORA72	TLR7	UXT
ASIP	BEND7	BLZF1	C10orf12	CCAT1	CAPN1	CHCHD2	DOPEY2	EMC10	HMGB2	GLYCTK	ICOSLG	IFT20	KCNK3	LAT	SNORD116-8	TMEM218	WDR83OS
ATP1A3	BHLHB9	BMP5	C17orf103	CCDC37	CAPN10	CHCHD5	DYSF	ENO1	HMGB3	GPAA1	IGSF9B	IGFBP7-AS1	KCTD18	LCK	SNORD18B	TNFSF10	ZNF155
ATP2A2	BID	BNIP3	C1RL-AS1	CCDC38	CBS	CISD3	EFNA5	EPHB3	HMGN1	GPC1	IL18BP	INO80B	KIF19	LCP2	SNORD58A	TRIM2	ZNF286A
ATP5A1	BIVM	BOLA3	C20orf96	CCDC39	CCDC115	CLPP	EGFLAM-AS4	EPHX3	HMGN2	GPR137	INE1	IPO9-AS1	KLLN	LILRB2	STK35	VCAM1	ZNF32
ATP5B	BMPR1B	BPGM	C21orf62	CCDC60	CCDC71	CNBP	EHMT1-IT1	ESPL1	HMGN3	GPR20	INSR	JMJD8	KLRG2	LIMD2	STOX2	ZNF43	ZSWIM7
ATP5D	BNIPL	BRCA1	C2CD3	CCDC67	CCDC85B	CNDP2	EIF1	EVA1B	HMGN4	GRK6	INTS1	KCNH7	LAMB3	LINC00861	THBD	ZNF436
ATP5G1	BOLA3-AS1	BRE	C2orf73	CCDC82	CCDC94	CNTN1	EIF4EBP2	F12	HNRNPA1	GRN	ITGA7	KCTD21	LAMP1	LINC00892	THEMIS2	ZNF624
ATP5G3	BRCC3	BRIX1	C5orf42	CCNJ	CCHCR1	COA3	EIF4G1	F7	HNRNPC	HELZ2	KANK2	KRR1	LBX2-AS1	LINC01185	TIGD3	ZNF780A
ATP5S	BRMS1L	BTF3	C5orf66	CCNT2	CCM2L	COA4	ENTPD2	FAM134A	HNRNPDL	HGS	KANTR	LAMTOR5-AS1	LEP	LINC01215	TMEM100
ATP5SL	BSN-AS2	BTF3L4	C6orf163	CCNYL1	CCND3	COPRS	EPAS1	FAM134C	HPGDS	HPS1	KCNC3	LIMD1	LGALS12	LOC101927905	TMTC1
ATP6V0E2	BTBD18	C10orf118	C7orf31	CCP110	CCS	COPS4	EPB41L4B	FAM181B	HSBP1	IER5	KDM4B	LIMD1-AS1	LIFR	LRRC3B	TOB2
ATP6V1D	BVES-AS1	C11orf1	C9orf131	CCR7	CD302	COPS7A	EPN1	FAM214B	IDNK	IKBKG	KHSRP	LINC00662	LIPE	LY9	TOX2
ATP6V1H	C10orf2	C11orf73	C9orf84	CCSER2	CD99L2	COQ4	EPS15L1	FAM83G	IFNGR1	INCENP	KIAA0247	LINC01001	LOC100129722	MAP4K1	UBALD1
ATPAF2	C11orf57	C11orf74	CACNB4	CCT6P3	CDIPT	COX10	EXTL1	FBF1	IFT57	ING5	KLHL25	LOC100093631	LOC101926940	MATK	USP54
AVPI1	C12orf66	C12orf29	CAD	CD109	CDK16	COX4I2	FAM120A	FBXO2	IK	INPP5E	KMT2D	LOC100129697	LOC101926960	MILR1	XK
AVPR2	C12orf73	C12orf60	CAPN3	CD160	CDKN2D	COX7A2	FAM120C	FBXO41	IMPACT	IRAK1	L3HYPDH	LOC100129973	LOC101927421	MS4A1	ZBTB21
AZGP1	C15orf41	C12orf76	CASK	CDC16	CENPB	COX7A2L	FAM127B	FCGR1C	IMPDH2	IRGQ	LAMA5	LOC100130950	LOC101928154	MYO1F	ZNF189
B3GNT1	C16orf46	C14orf142	CASP2	CDC73	CEP131	COX8A	FAM189B	FOXS1	ING4	ISYNA1	LNPEP	LOC100132891	LOC101929723	MYO1G
B4GALT3	C16orf90	C14orf166	CBFA2T2	CDKL1	CLDN23	CRYL1	FAM222B	FTSJ1	ITM2A	ITPK1	LOC100133091	LOC100133331	LOC339862	NKG7
BAALC	C17orf104	C14orf2	CBFA2T3	CDKL5	CLN6	CRYM	FBRS	FUOM	KIF9	KANSL3	LOC100507472	LOC100287098	LY96	PARVG
BAK1	C17orf51	C15orf65	CBL	CELF2	CLPB	CSRP2BP	FBRSL1	GAL3ST4	KNOP1	KCTD13	LOC101926935	LOC100505666	MAP2K4P1	PIK3CD
BATF2	C17orf58	C16orf87	CBX5	CELF2-AS2	CLTB	CTSL	FBXL18	GAS6	LARP7	KIAA0100	LOC101927181	LOC100506469	MEST	PIWIL2
BBS12	C18orf25	C17orf80	CCDC120	CEMIP	CMTR1	CUEDC2	FER1L5	GBX2	LAYN	KIFC2	LOC441455	LOC100506603	MGST1	PLD5
BCAN	C1D	C18orf21	CCDC136	CEP112	CNPPD1	CYB5B	FICD	GDI1	LGALS1	KLHDC4	LRCH4	LOC100506639	MLXIPL	PRAP1
BCDIN3D-AS1	C1orf168	C1GALT1C1	CCDC14	CEP128	COMMD4	DAND5	FN3K	GINS4	LOC102724190	KLHL17	LRRC66	LOC100507547	MRAP	PRF1
BCHE	C1orf192	C1orf131	CCDC149	CEP290	COPE	DAPK2	FOXJ2	GLTP	LRRC75A-AS1	LEMD2	MAP1S	LOC101559451	NAT8L	PRKCB
BCKDHA	C20orf144	C1orf43	CCDC6	CEP57L1	CORO6	DBR1	FOXK2	GNAZ	LSM1	LIMK1	MAPKBP1	LOC101926911	NBPF8	PRKCQ
BCKDHB	C22orf15	C1orf52	CCNI	CEP83	COX19	DCXR	FYCO1	GNPTG	LSM6	LINC00528	MED15	LOC101927572	NFAM1	PSD4
BCKDK	C2CD4C	C1orf54	CCNK	CERS5	CPSF3L	DGCR6	GATA4	GOLGA2	LSM7	LLGL1	MGRN1	LOC101927688	NMB	PTGER2
BCL2L12	C2orf15	C2orf49	CD81	CHD1	CRB3	DHPS	GATSL2	GRIPAP1	LY86	LOC103171574	MIR1262	LOC101928200	NPC2	PTPN22
BCL6B	C3orf17	C2orf69	CDC42BPA	CHRM3	CRIP2	DHRS13	GBF1	GRK4	LYPLAL1	LRP3	MIR1537	LOC101928290	NR1H3	PTPN7
BCO2	C3orf33	C2orf74	CDK12	CHRM5	CTSA	DHTKD1	GBX1	GSC	MAGEH1	LRRC4B	MIR3176	LOC102467146	NWD2	PTPRC
BDH1	C3orf43	C2orf88	CDK19	CIRH1A	CTU1	DIABLO	GDF11	GUK1	METTL25	LURAP1	MIR4714	LOC102724034	OLFML3	PTPRCAP
BEND5	C3orf65	C4orf27	CDK5RAP2	CLCA3P	CXCL3	DIS3L	GGT7	HAUS7	METTL6	LYNX1	MIR4731	LOC102724814	OSR1	PTPRJ
BEX4	C3orf84	C4orf3	CDKN2B	CLDN20	CYB561D2	DNAJA2	GLUD1P3	HDGFRP2	MFAP1	LZTS1	MIR505	LOC150381	PAQR7	PYHIN1
BLM	C5orf22	C5orf15	CELF6	CLOCK	CYB5R1	DNAL4	GNAO1	HIST1H4H	MGAT4A	MAN2C1	MIR5699	LOC375196	PC	RAC2
BLVRB	C5orf63	C6orf203	CENPP	CLSTN2-AS1	CYHR1	DNPH1	GPHN	HK3	MRFAP1L1	MAPK8IP3	MIR604	LOC643542	PCK1	RASAL3
BMP7	C5orf64	C6orf211	CHAMP1	CLTC	DAK	DPCD	GPR17	HMG20B	MRPL54	MAZ	MIR651	LOC80154	PFKFB1	RASGRP4
BMPER	C6orf223	C6orf226	CHD2	CLYBL-AS2	DALRD3	DPM3	GPR52	HOMER3	MT1E	MBD1	MIR6739	LTB4R2	PJA1	RBP5
BNIP1	C8orf4	C6orf57	CHKA	CMYA5	DDRGK1	DRAP1	GSK3A	HOOK2	MYCT1	MED16	MNT	MAK16	PLA2G7	RGL1
BOLA1	C9orf72	C8orf37	CLCN5	CNKSR2	DDX23	DRG1	GTF3C4	HPD	MYL12B	MESDC1	MOB3A	MINA	PLIN1	RHOH
BPNT1	CA1	C8orf59	CLDN18	CNOT4	DEF8	DTD1	H2AFV	HRCT1	N6AMT2	MFSD12	MTG1	MIR101-1	PLIN4	RUNX3
BRI3	CA8	CA13	CLMN	COBLL1	DFFA	DUS2	HCG27	HSD17B14	NAT1	MFSD7	MYO18A	MIR103A2	PNPLA3	SAMD3
BRWD1-IT2	CACNA1C-AS1	CABP7	CLSTN1	COL10A1	DGCR6L	DYNLRB1	HEG1	HSD3B7	NELFCD	MGAT1	MYO19	MIR125B1	PPARG	SASH3
BVES	CACNB2	CACNA1G-AS1	CMIP	COL17A1	DHX30	ECHDC3	HERC2	HTRA1	NENF	MGAT4B	MYO1C	MIR1304	PPCDC	SCML4
BZRAP1	CACYBP	CAHM	CNNM2	CPEB2	DLG3	ECHS1	HERC3	ICAM5	NIPSNAP3A	MIR140	NACAD	MIR1307	PPP1R1B	SDC1
BZW2	CADPS2	CAPZA2	CNOT3	CPLX2	DMPK	EEF1A2	HGFAC	ICMT	NPM1	MIR27A	NCAPD3	MIR133A2	PSAT1	SFMBT2
C10orf71-AS1	CALB1	CBR4	CNOT6	CPNE8	DNAJB2	EI24	HIF1AN	IFI27L2	NRAS	MIR33B	NEK9	MIR145	PTPN3	SGPL1
C11orf45	CALM1	CBWD2	CNOT6L	CPSF6	DNAJC5	EIF3G	HIRA	IL34	NSA2	MIR3609	NFIC	MIR1538	PTPRF	SH2D1A
C11orf54	CAMTA1	CBX1	COL4A3BP	CREB5	DNPEP	EIF3H	HIVEP3	INO80E	NUB1	MIR4534	NOTCH1	MIR193B	RAB11B-AS1	SIRPG
C11orf71	CAP2	CBY1	CORO1C	CRMP1	DOCK9-AS2	EIF3I	HLA-F-AS1	ITIH4	NUP54	MIR4654	NOTCH3	MIR195	RAC3	SIT1
C11orf84	CAPS2	CCDC101	CORO2B	CRY1	DOHH	EIF3L	HRH2	ITPA	NXT2	MIR4767	NT5DC3	MIR222	RAMP2-AS1	SKAP1
C12orf65	CARD8	CCDC121	CPED1	CSNK1A1L	DOLK	EIF4B	HUWE1	KCNC4-AS1	OAT	MIR5191	NUP214	MIR26B	RBP4	SLA2
C14orf1	CASC1	CCDC126	CPSF7	CTB-174D11.1	DPH1	EIF4H	IGF2R	KCNF1	OMA1	MIR641	OLFML2A	MIR29C	RGS9	SLAMF1
C14orf159	CASC2	CCDC127	CREB3L2	CTBS	DPP3	ELOF1	IGHMBP2	KCNK15	OST4	MIR663A	OR52H1	MIR301A	RHNO1	SLAMF6
C14orf178	CASP9	CCDC167	CREBBP	CTD-2201E9.1	DPP7	ELP5	IKZF4	KCTD11	OSTC	MIR940	PAK4	MIR30A	RPL13A	SLAMF7
C14orf64	CBLB	CCDC53	CRIPAK	CTD-2201I18.1	DSTNP2	ELP6	IQSEC1	KCTD17	PAF1	MLLT6	PCGF2	MIR3661	S100B	SLC35E2B
C15orf26	CBLL1	CCDC58	CRTC1	CTR9	DUSP26	EMC4	JADE3	KIF4A	PAFAH1B2	MORN1	PCNXL3	MIR374A	SCD	SPIB
C15orf56	CBR3-AS1	CCDC59	CRTC3	CWF19L2	DVL1	EPDR1	JPH1	KIFC3	PARG	MTMR4	PDK3	MIR374B	SCUBE1	STK10
C15orf59	CCDC117	CCDC68	CRX	CXCL17	E4F1	ERICH6	JUP	KXD1	PARGP1	MTSS1L	PEA15	MIR423	SERHL	TAGAP
C16orf72	CCDC129	CCT8	CSGALNACT2	CXCR6	EBNA1BP2	ERP29	KCNA2	LAS1L	PDAP1	MUS81	PELP1	MIR425	SGK2	TARP
C16orf74	CCDC147-AS1	CD36	CSNK1D	CYP2A6	ECE2	ERVV-1	KIAA1522	LBX2	PDCL	MXD4	PHF13	MIR4639	SLC18B1	TBC1D10C
C16orf91	CCDC179	CD58	CSNK1G1	CYP2W1	EDN2	ETFB	KIAA1958	LCN12	PFDN5	MYO18B	PHF8	MIR486	SLC19A3	TBX21
C17orf97	CCDC64B	CDC123	CSNK2A2	CYP3A4	EEF1D	ETHE1	KIF1B	LDLRAP1	PHF11	NCDN	PIP5K1C	MIR497HG	SLC22A2	THEMIS
C18orf61	CCDC78	CDC26	CTAGE8	CYP3A5	EEF2	EXOSC4	KLHL26	LENG1	PHPT1	NCKAP5L	PLEC	MIR620	SLC22A3	TIGIT
C1orf101	CCDC85A	CDCA7	CTC1	CYP3A7	EFCC1	FAM174A	KMT2E-AS1	LEPREL4	POLR2G	NDOR1	PLEKHM1	MIR647	SLC27A3	TMC8
C1orf105	CCNB1IP1	CDK1	CTD-2350J17.1	CYP8B1	EFNA1	FAM192A	LARP1	LINC00346	POLR3GL	NEURL4	PLXNA1	MIR6732	SLC29A4	TMEM106A
C1orf115	CCNE2	CDK7	CTDNEP1	DCAF10	EIF3F	FAM195A	LDB3	LINC00672	PPIA	PACS2	PNPLA2	MIR6746	SLC7A10	TNFRSF1B
C1orf56	CCRN4L	CDKL3	CTTNBP2	DCAF12	EML2	FAM50B	LIMS2	LINC00925	PPIG	PAGR1	PPP6R1	MIR6840	SLPI	TNFSF14
C1orf74	CCSER1	CDNF	CTTNBP2NL	DCLRE1C	ENKD1	FAM58A	LIN7A	LINC00963	PPP1R2	PARP10	PRDM11	MIR98	SMIM7	TRAT1
C1QTNF8	CD200	CEBPZ	CUL4B	DCP1B	ERI3	FAM96B	LINC00950	LOC100128239	PPP1R7	PEX26	PRKCA	MIR99B	SRPX	TRPV4
C20orf166	CD55	CENPH	CUX1	DDI1	ESRRA	FARSA	LMLN	LOC100134868	PRDX4	PEX5	PRKG2	MKNK1	SRSF5	UBASH3A
C20orf196	CDADC1	CEP70	CXorf23	DEFB109P1	EXOSC2	FDX1L	LOC100129316	LOC100506022	PRKRIR	PGS1	PRR12	MMP23A	SSR4	VAV1
C20orf24	CDCA2	CEP76	CYP1B1	DEFB109P1B	EXOSC6	FIS1	LOC100129550	LOC100506585	PRR13	PHRF1	PRRC2A	MSTO2P	STOX1	WAS
C21orf119	CDH13	CEP97	CYP1B1-AS1	DGAT2L6	FADD	FITM1	LOC100129917	LOC100506895	PRSS33	PIGQ	PRRC2B	MYL5	TAPSAR1	XCL2
C21orf33	CDH4	CETN3	DAGLB	DHX36	FAHD1	FKBP2	LOC100506023	LOC100507006	PRTFDC1	PIGZ	PSKH1	MZT2B	TBC1D14	XPO4
C22orf23	CDHR2	CGRRF1	DAP	DIO1	FAM109A	FLJ22184	LOC100506258	LOC645434	RAB11A	PIK3R2	PSORS1C3	NAV2-AS2	TF	ZAP70
C22orf24	CDK2	CHCHD1	DCAF13P3	DKFZP586I1420	FAM110A	FLJ44511	LOC100506730	LOC729683	RAD54B	PKN1	PTPN23	NBPF10	THRSP	ZBP1
C22orf39	CDK6	CHCHD4	DCAF5	DLG2	FAM110D	FLYWCH2	LOC101927560	LRRC29	RALB	PLA2G15	PXN	NBPF11	THSD7B	ZNF488
C2CD4B	CDRT15	CHCHD7	DDHD1	DNAH10	FAM127A	FRS3	LOC101928446	LSP1	RARS	PLA2G4B	RAB11B	NBPF12	TIMP4	ZNF831
C2orf47	CDRT15P1	CHMP2B	DDX17	DPYD-AS1	FAM173A	FTSJ2	LOC101928861	MAD1L1	RGS10	PLA2G6	RAD54L2	NBPF14	TMEM167B
C2orf71	CEACAM1	CHRM1	DDX42	DPYD-AS2	FAM195B	FXYD1	LOC102031319	MAGEA8-AS1	RHBDD1	PLEKHM2	RARA	NBPF20	TMEM236
C3orf27	CECR2	CIB1	DDX6	DTWD1	FAM203A	G0S2	LOC102724163	MAGED2	RNF13	PNPLA6	RBM19	NBPF9	TMEM37
C6orf136	CELA2B	CISD1	DGCR8	DUSP16	FAM26D	G6PC3	LOC645513	MAN1B1	RPL10	POLG	REXO1	NCF1	TPRG1
C6orf52	CENPQ	CKAP2	DGKH	E2F3	FAM3A	GABARAP	LOC728175	MELK	RPL10A	PPP1R9B	RNF123	NCF1B	TRHDE
C6orf89	CES5A	CLDND1	DHX33	EDC3	FAM50A	GALT	LOC729609	MFI2	RPL11	PPP6R2	RNF26	NPIPA1	TRHDE-AS1
C7orf13	CHAC2	CLGN	DIAPH1	EEA1	FAM53B	GAMT	LPHN1	MGARP	RPL12	PRPF40B	RNF44	NPIPA5	TTPA
C7orf25	CHEK1	CLYBL	DIAPH2	EED	FAM69B	GCDH	LRBA	MIR6832	RPL13	PRR24	ROBO4	NPIPB3	TUBA1A
C7orf60	CHGB	CMAS	DIEXF	EFCAB14-AS1	FAM73B	GEMIN6	LRFN3	MMP17	RPL14	QSOX1	RPTOR	NSUN5P2	TUBA1B
C8orf76	CHIC1	CMC1	DIP2A	EGFR-AS1	FASTK	GFAP	LRIG2	MST1P2	RPL15	RBM15B	SAMD4B	NUCB1	TUSC5
C9orf156	CHML	CMC4	DLGAP1-AS2	EGOT	FBXL14	GFER	LRRC57	NAAA	RPL18	RFNG	SCAF1	OSGEPL1-AS1	TWIST1
C9orf171	CHMP1B	CMSS1	DLGAP4	EIF4E3	FBXL15	GPANK1	LY86-AS1	NAB2	RPL19	RGP1	SCN3B	PABPC5-AS1	VKORC1
C9orf37	CHORDC1	CNEP1R1	DMTF1	ELAVL1	FBXL6	GPATCH3	MADD	NAT9	RPL22	RGS12	SEC14L1	PAXIP1OS	XIST
C9orf41	CHRAC1	CNGA1	DNAH6	ELMO1-AS1	FBXO18	GPRASP2	MAN1B1-AS1	NEIL2	RPL22L1	RHBDF2	SEC16A	PCOLCE-AS1
C9orf64	CHUK	CNIH1	DNAH7	ELTD1	FBXO21	GPS2	MAN2A2	NES	RPL23	RIMS3	SEC31B	PI4KAP2
C9orf85	CIPC	CNST	DNAJA4	EML6	FBXO27	GPX4	MAP2K3	NFKBIB	RPL23A	RMND5B	SEC61A1	PINK1-AS
CA11	CKMT2-AS1	COA5	DNHD1	ENOX1-AS2	FBXO31	GRHPR	MAPKAPK2	NFKBIE	RPL24	RNF31	SEPN1	PMS2L2
CA14	CKS2	COA6	DNM3	ENTPD1	FBXO44	GSR	MAPRE3	NHLRC4	RPL26	RNU6ATAC	SETD1A	POU4F3
CA2	CLCN3	COMMD3	DNMBP	ENTPD3	FBXW5	GSTO1	MARK2	NKAIN1	RPL27	RPS6KA2	SETD1B	POU6F2
CA4	CLCN4	COPS8	DOCK4	ENTPD7	FBXW9	GSTP1	MAST2	NLE1	RPL27A	RTEL1-TNFRSF6B	SF3A2	PPAN-P2RY11
CACNA1G	CLDN12	COPZ1	DOCK4-AS1	EPC2	FDPS	GSTZ1	MAST4	NRBP2	RPL29	RTN4RL2	SH3PXD2A	PPIB
CACNA2D3	CMBL	COQ10B	DOCK6	EPG5	FKBP8	HDAC1	MBL1P	NT5C	RPL30	SBF1	SHANK3	PSRC1
CADM4	CMTM5	COQ5	DOCK9	EPHA1	FLJ20021	HDDC3	MCTS2P	NT5C3B	RPL32	SCAP	SIK3	PTOV1
CAGE1	CNGB3	CORIN	DROSHA	EPX	FLJ23867	HINT2	MDN1	NUDT16	RPL34	SCARNA16	SIMC1	PYCARD
CALCOCO2	CNNM1	COX16	DST	ERCC6L	FLOT1	HIST1H1A	MECP2	NUDT18	RPL35	SCARNA2	SIPA1L3	RAET1E-AS1
CALR3	CNTNAP4	COX17	DTNBP1	ERO1LB	FOXD4	HIST1H2BE	MEF2D	ODC1	RPL35A	SCARNA6	SKIV2L	RANGRF
CAMK2A	COA1	COX5B	DUSP18	ERP44	FPGS	HIST1H2BJ	MGAT5	ODF3B	RPL36	SCMH1	SLC17A9	RBM8A
CAMSAP3	COA7	COX6B1	DYNC1H1	ERVFRD-1	FRAT1	HIST1H4B	MGC27345	ORMDL3	RPL37	SCRIB	SLC23A3	RFPL3S
CARD18	COASY	COX6C	DYNC2H1	ESYT3	FRAT2	HIST1H4L	MICAL3	OS9	RPL37A	SEMA3B	SLC26A8	RNF219
CARNS1	COG5	COX7A1	E2F7	EVI2B	FRMD6-AS1	HN1	MIDN	P2RX4	RPL38	SEPT5-GP1BB	SLC7A5P2	RNU86
CARS2	COMMD10	COX7B	EBLN2	EXOSC3	FUCA1	HNRNPF	MIER2	P2RX5	RPL39	SESN2	SLC9A1	RPL23AP82
CASKIN1	COPG2	COX7C	ECE1	EYS	FUT8-AS1	HOXB7	MINOS1P1	PAQR4	RPL4	SGSM3	SLC9A8	RPL36A
CATIP	COPS2	CPSF3	EDEM1	FAM126B	FXR2	HRC	MIR181A2	PARP3	RPL41	SIPA1	SMARCA4	RPN2
CATSPER3	COQ10A	CSGALNACT1	EDIL3	FAM181A-AS1	GALM	HSD11B1L	MIR181B2	PCSK1N	RPL5	SLC10A3	SMARCD1	RRP7A
CAV3	CORO7-PAM16	CSNK2B	EFHC1	FAM186A	GALNT4	HSD17B10	MIR30C2	PDDC1	RPL6	SLC12A4	SNORA38B	SAA1
CBX3P2	CPEB3	CSTB	EGFR	FAM186B	GCC1	HSF1	MIR3182	PDLIM2	RPL7	SLC16A5	SNORA54	SCIMP
CBX4	CPEB4	CSTF1	EGR1	FAM196A	GET4	IAH1	MIR4251	PDZD7	RPL7A	SLC22A17	SNORA70B	SCN9A
CBX8	CPNE3	CTNNBL1	EHD2	FAM205A	GIPC1	ICAM3	MIR490	PEPD	RPL8	SLC25A23	SNORA70E	SCO2
CBY3	CPNE4	CUTA	EID3	FAM205B	GLI4	ICAM4	MIR548AE2	PES1	RPL9	SLC25A28	SNORA80A	SEPP1
CCBL1	CPNE5	CWC15	EIF4G3	FAM208A	GNA11	IDH1-AS1	MIR600HG	PEX11G	RPLP0	SLC41A3	SOBP	SERF2
CCDC148	CREM	CWC27	EIF5B	FAM20A	GPN2	IFI27	MIR605	PFKFB4	RPLP2	SLC44A2	SOGA1	SGOL1-AS1
CCDC28B	CRH	CYB5R4	ELF1	FAM217A	GPRC5C	IFI27L1	MIR6081	PGAM1	RPS11	SLC45A3	SON	SH3BP1
CCDC34	CRIPT	CYP2R1	ELF4	FAM41C	GPS1	IFT22	MIR7854	PGLS	RPS12	SMAD6	SP2	SIAH1
CCDC51	CRYAB	CYP39A1	ELK3	FAM47A	GPX7	IGBP1	MIR8058	PGM5	RPS13	SNAPC4	SRCAP	SIGLEC10
CCDC85C	CSNK1A1P1	CYP4Z2P	ELK4	FAM87B	GTF2F1	IMP3	MTF1	PGPEP1	RPS14	SNORA10	SSH2	SLC25A35
CCL24	CTAGE5	CYYR1	ELMO1	FAM90A1	GTF2IRD1P1	ISCA2	MUC20	PHLDA3	RPS15A	SNORA16A	SUFU	SLC46A1
CCNB1	CTB-178M22.2	DAD1	ELOVL7	FAM90A25P	GTPBP3	ISM1	MYADM	PHLDB3	RPS18	SNORA21	SUPT6H	SLMO2-ATP5E
CCNE1	CTD-2194D22.4	DANCR	ENAH	FAM98B	HAUS5	IVD	NAF1	PI4K2A	RPS23	SNORA34	SYMPK	SMG1P1
CCNJL	CUL3	DAP3	ENG	FANCC	HCG22	IZUMO4	NBEA	PIF1	RPS24	SNORA48	SYNPO2L	SMG1P2
CCRL2	CXADR	DBF4	EP300	FAR1	HDAC11	KANSL1-AS1	NCSTN	PIH1D1	RPS25	SNORA57	SYVN1	SMG1P3
CD200R1	CYCS	DBI	EP400	FAS	HDAC5	KARS	NKAIN2	PLEKHA8P1	RPS27	SNORA64	SZT2	SNORA25
CD300LG	CYCSP52	DCAF13	EPB41L4A	FBXL13	HIP1R	KIF25	NOS1AP	PLEKHB1	RPS27A	SNORA68	TAS2R41	SNORD114-13
CD320	CYP1A1	DCTN3	EPC1	FBXO11	HIST1H1C	KLHDC2	NPEPPS	PLEKHG3	RPS28	SNORA70	TCHP	SNORD114-21
CD38	CYP3A7-CYP3AP1	DCTN6	EPN2-AS1	FCHO2	HIST1H1E	KRBA1	NPTXR	PLIN3	RPS29	SNORA71B	TCOF1	SNORD114-22
CD5L	CYP4A11	DDX18	EPN2-IT1	FDPSP2	HIST1H2AH	L3MBTL2	OSBP	PNKP	RPS3	SNORA71D	TICAM1	SNORD21
CD82	CYP4B1	DDX21	ERAP2	FGD1	HIST1H2BL	LAGE3	OSBPL6	PODXL2	RPS3A	SNORA74A	TIRAP	SNORD27
CDC25A	DAB1-AS1	DEK	ERC1	FGF5	HIST1H3D	LAMTOR1	PABPC4	POLD4	RPS4X	SNORA74B	TMEM214	SNORD36B
CDCA7L	DARS2	DERL2	ERCC6	FKTN	HIST1H4A	LAMTOR2	PCBP1	PPP1R14B	RPS5	SNORD10	TMEM8B	SNORD42A
CDH26	DCAF12L1	DKK4	ERI3-IT1	FLG2	HIST1H4C	LAMTOR4	PCDHGA1	PPP1R15A	RPS6	SNORD17	TNPO2	SNORD42B
CDIP1	DCAF4L1	DLGAP1-AS1	ERVK13-1	FLJ22447	HIST1H4E	LDHB	PCDHGA10	PPP1R16B	RPS7	SNORD94	TNRC6C	SNORD49A
CDK20	DCAF6	DLX6	ETV6	FLJ31306	HIST1H4I	LINC00920	PCDHGA11	PRELID1	RPS8	SOCS7	TNS1	SNORD55
CDKN1C	DCBLD1	DMAP1	FAM115C	FLVCR1	HIST2H2AC	LOC100996342	PCDHGA2	PRKCDBP	RPS9	SOX10	TPCN2	SRR
CDKN2AIP	DCHS2	DNAH17-AS1	FAM120B	FMO5	HIST2H3D	LOC100996654	PCDHGA3	PRR7	RSL1D1	SPEG	TRIM62	SRSF2
CDKN2AIPNL	DCLRE1A	DNAJA1	FAM122B	FNBP4	HIST4H4	LOC101926896	PCDHGA4	PRSS27	SCTR	SPTB	TSC2	SRSF9
CDKN3	DCP1A	DNAJB4	FAM133CP	FOXN3	HOGA1	LOC102723641	PCDHGA5	PTTG1IP	SEC11A	SRF	TTYH3	ST7
CDS1	DCUN1D5	DNAJC24	FAM13A-AS1	FOXN3-AS2	HPS6	LOC113230	PCDHGA6	PYCR1	SERPINI1	SSBP4	UBR4	STAG3L1
CECR5	DDIT3	DNAJC25	FAM13B	FRMD4A	HRAS	LOC143666	PCDHGA7	PYGB	SLC16A14	SUN2	ULK1	TBC1D17
CECR5-AS1	DDX1	DNAJC30	FAM155A-IT1	FRS2	HTATSF1P2	LOC389033	PCDHGA9	RAB32	SMARCE1	TADA3	URB1	TBC1D3C
CECR6	DEAR	DPH5	FAM172A	FRY-AS1	IGSF8	LOC401010	PCDHGB1	RABAC1	SMIM10	TAPBP	USB1	TBC1D3P1-DHX40P1
CECR7	DEGS1	DPM1	FAM193A	FSIP2	IL11RA	LOC554206	PCDHGB3	RASSF10	SMOX	TBC1D10B	VAC14	TICAM2
CEL	DENND1B	DPY30	FAM214A	GCC2	ILVBL	LRIT1	PCDHGB4	RELL2	SNW1	TBKBP1	VCL	TMEM132C
CENPV	DENND5B-AS1	DR1	FAM66C	GCM2	IMP4	LRRC20	PCDHGB5	RETSAT	SNX4	TCEA2	WDR4	TMEM220-AS1
CFTR	DERA	DRAM2	FAT1	GHRL	INPPL1	LSM4	PCDHGB8P	RFX5	SNX6	TCTE1	XIRP1	TOE1
CHADL	DHRS7C	DTNA	FBLN7	GLIPR1L1	IRF2BP1	LSMEM2	PCDHGC4	RGS14	SRD5A3	TECPR1	ZBED3	TOR2A
CHCHD10	DICER1-AS1	DUS4L	FBXL20	GLIS3-AS1	ISOC2	LTA4H	PCDHGC5	RGS3	SSB	TELO2	ZBTB7A	TPSAB1
CHCHD3	DIRC2	DUSP14	FBXW2	GNA13	JMJD7	LYPLA2	PCLO	RIC8A	SSR2	TEN1-CDK3	ZC3H3	TTN-AS1
CHCHD6	DLD	DYRK4	FCHSD2	GNG12-AS1	JPH2	MAGEF1	PDE4A	RIMS4	SUMO2	TINAGL1	ZDHHC8	UBE2D4
CHDH	DLEU1	E2F6	FEM1B	GNRH1	KAT8	MAGIX	PDPR	RNF182	SYF2	TLE2	ZFYVE26	UBE2Q2P2
CHEK2P2	DLG3-AS1	EBAG9	FER	GNRHR	KATNB1	MAGT1	PDZD2	RNF215	TANK	TMEM151A	ZHX3	VIM-AS1
CHMP7	DMKN	ECD	FKBP1AP1	GOLM1	KHK	MAPKAP1	PDZD8	RNF216	TCEAL3	TMEM39B	ZMIZ1	WASH7P
CHPT1	DMRTA1	ECHDC1	FKSG29	GPC6-AS1	KIAA2013	MB	PHF10	ROM1	TCEAL4	TRADD	ZMIZ2	YRDC
CHRM2	DNAAF2	ECSCR	FLJ42393	GPC6-AS2	KIF17	MCAT	PHKB	RRAS	TCEAL5	TRAF7	ZNF213	ZBTB11-AS1
CHRNA10	DNAH11	EEF1E1	FLJ42627	GPCPD1	KIF1C	MCM2	PITPNM2	SAMD1	TCEAL7	TRIM11	ZNF445	ZMAT5
CHRNA4	DNAH3	EFCAB6	FLNB	GPR113	KLHDC8B	MEA1	PKP4	SCIN	TCTEX1D2	TRIM3	ZNF592	ZNF428
CHRNA5	DNAI2	EIF2A	FLRT1	GPR125	KLHL22	MED11	PLAGL2	SCN4A	TDRD3	TRIM47	ZNF70	ZNF511
CHST9	DNAJB1	EIF2B4	FMNL2	GPR137C	KLHL30	MEF2BNB	PLEKHM3	SDF4	TGIF2	TRIM8	ZNF707	ZNF658B
CIART	DNAJB9	EIF2S1	FMR1	GPR18	KLHL34	MEIS1	PLXNB1	SERPINF2	THG1L	TRPM4	ZNF777	ZNRF2P2
CINP	DNAJC12	EIF3M	FNBP1	GPR183	KRT32	MESP1	PMEL	SH3GLB2	TIPARP-AS1	TSPAN17	ZNF853	ZSCAN21
CIRBP-AS1	DNAJC16	EIF4A2	FNDC1	GPR26	KTN1-AS1	METTL23	PODXL	SHC2	TLR3	TUBG2	ZYX	ZSWIM8-AS1
CISTR	DNAJC27	EIF4A3	FNDC3B	GPR45	LARP6	METTL2A	POLR1A	SHC4	TMBIM4	TYSND1	ZZEF1
CITED2	DNAJC6	EIF4EBP3	FOXO1	GPR64	LBH	MFSD5	POMT2	SIGLEC17P	TMCO1	UBA1
CITED4	DNASE1L2	ELAC1	FOXO3	GPX2	LDB1	MGC16275	PPARD	SLC25A1	TMEM107	UNC45A
CKB	DPH6	EMC2	FSD1L	GRIK1	LHPP	MGMT	PPM1L	SLC25A45	TMEM128	UNC93B1
CKM	DPY19L1	EMC3	FTH1	GRIN3B	LIN7B	MIEN1	PPP1R10	SLC39A13	TMEM14A	VPS37C
CKMT2	DPY19L2	EMC7	FTO-IT1	GSG1	LINC00235	MLST8	PPP1R13L	SLC39A2	TMEM167A	WDR59
CLDN5	DPY19L2P1	ENY2	FTX	GSK3B	LINC00482	MMAB	PPRC1	SLC39A4	TMEM182	WNT10A
CLIC3	DPY19L2P4	ERGIC2	FUS	GUCY2C	LINC01358	MOAP1	PRDM16	SLC39A7	TMEM50A	WTIP
CLIP4	DPY19L4	ERH	GABBR1	GXYLT1	LMNB2	MOGAT1	PREP	SLC43A2	TMEM9B	YBX3
CLP1	DSC2	ESD	GALNT7	HAVCR1P1	LOC100131655	MPC2	PRKACA	SLC6A9	TOMM20L	ZC3H7B
CLPX	DSG2	ESRG	GANC	HDAC2	LOC100505942	MPDU1	PRKDC	SNN	TPK1	ZNF212
CLUH	DSP	ETFDH	GATAD2B	HEPHL1	LOC100630918	MRGBP	PRPF8	SNRNP70	TPPP3	ZNF282
CMPK2	DSTN	ETV2	GDAP2	HHIP	LOC100652758	MROH7	PRSS42	SNX21	TPT1	ZNF316
CMTM8	DTWD2	EXOSC1	GFPT1	HIPK1	LOC101928891	MRPL10	PSMC5	SNX29P1	TSPAN6	ZNF358
CNN2	DUSP19	EXOSC8	GHRLOS	HMGXB4	LOC101929715	MRPL14	PSME4	SNX8	TXNDC12	ZNF414
CNNM4	DUSP5	EXOSC9	GLG1	HNRNPA2B1	LOC148413	MRPL17	PSMG3-AS1	SOWAHB	UBA2	ZNF496
CNOT11	DUSP8	EXTL2	GLI3	HNRNPH3	LOC284648	MRPL18	PWAR5	SPACA6P	UBA52	ZNF526
CNTNAP3	DYNC1I1	FABP2	GLIS2	HNRNPUL2	LOC400684	MRPL20	PWARSN	SRCIN1	UBE2L3	ZNF646
CNTNAP3B	DYRK1B	FABP3	GLS2	HPRT1	LOC731157	MRPL23	QRICH2	ST13P4	UBXN2A	ZNF687
COL11A2	DYRK3	FAM104B	GLTSCR1L	HS2ST1	LOC93622	MRPL28	RAB5B	ST14	UFSP2	ZNF71
COL26A1	E2F8	FAM118B	GNAQ	HSD3BP4	LONP1	MRPL34	RAB7A	ST6GALNAC5	USP16
COL4A6	ECT2	FAM136A	GNB1	HSP90AA1	LRCOL1	MRPL41	RAI1	ST6GALNAC6	UTP6
COMMD3-BMI1	EFCAB10	FAM151B	GOLGB1	HSPA5	LRFN4	MRPL49	RALGPS1	STOML1	VAMP5
COMMD7	EFCAB7	FAM154B	GPATCH2L	HSPH1	LRPAP1	MRPL53	RAVER1	SUMF2	VAMP8
COMMD9	EFHC2	FAM162A	GPATCH8	HTR2B	LRRC41	MRPL55	RBM20	SYNC	VMA21
COMTD1	EFTUD1	FAM175B	GPR107	IFITM5	LRRC45	MRPS11	RFX1	TBC1D22A	VRK1
COPS3	EGFLAM	FAM200B	GPR75	IFNAR1	LRWD1	MRPS16	RGS6	TBX2	WDR78
COPS5	EGFLAM-AS2	FAM210A	GRAMD3	IGFALS	LSM14B	MRPS18B	RMI1	TCTA	ZFAND2A
COQ2	EIF1AX-AS1	FAM216A	GRID1	IKZF2	LYL1	MRPS26	RNF208	TMCO4	ZFR2
COQ3	EIF1B	FAM221A	GSE1	IKZF5	LYSMD4	MRPS34	RNPEPL1	TMED3	ZNF22
COQ6	EIF1B-AS1	FAM227B	GSN-AS1	IL18R1	LZTS2	MRPS5	RPIA	TMED9	ZNF468
COQ9	EIF3J	FAM228B	HCG17	IL5	MAF1	MRPS7	RPL19P12	TMEM173	ZNF658
COX14	ELP4	FAM229B	HCG18	IL7	MAMSTR	MSRB2	RREB1	TMEM175	ZNF813
COX18	EMD	FAM47E	HDAC4	INO80D	MAN2B1	MT1L	S1PR3	TMEM231
COX4I1	EML5	FAM49B	HEATR1	INSIG2	MANEAL	MTCH2	SAP130	TMEM234
COX5A	EMP3	FANCL	HECTD2	IPMK	MAP2K2	MTX1	SCN5A	TMEM72
COX6A2	ENO3	FARSB	HECTD4	IPO11	MAP3K10	MVK	SDK1	TMEM80
CPAMD8	ENO4	FASTKD1	HELB	IPW	MAP3K11	MYL6B	SEMA4B	TNK2
CPO	ENPP4	FBXO16	HELZ	IREB2	MAPK3	NANOS3	SEMA4D	TRAFD1
CPOX	ENPP5	FBXW7	HGF	IRS1	MAPK8IP1	NANS	SF3B4	TRIM26
CPSF4	EPM2AIP1	FECH	HIP1	ISPD-AS1	MBD3	NDRG2	SLC10A1	TRIM35
CPT2	EPN2	FGF14-AS2	HIVEP1	JAM2	MCRS1	NDUFA11	SLC12A6	TRIM41
CPVL	EPT1	FGFR1OP	HIVEP2	JAZF1	MED29	NDUFAF3	SLC16A1-AS1	TRIM65
CRAT	ERBB4	FKBP3	HM13	JMJD1C-AS1	MEN1	NDUFB7	SLC1A3	TRIP6
CRIP3	ERMP1	FKBP7	HMBOX1	JMY	METRN	NDUFB8	SLC22A15	TUBB6
CRLS1	ERVMER34-1	FLJ38122	HNRNPA0	JRKL	MFNG	NDUFS8	SLC38A7	TXLNA
CROT	ESR2	FRG1	HNRNPA3	KCNAB1	MIB2	NEDD8	SLC7A1	U2AF2
CRY2	ESRRB	FUNDC1	HNRNPD	KCNAB1-AS2	MIEF2	NELFE	SLCO3A1	USP35
CS	ESRRG	FYTTD1	HNRNPM	KCNIP4	MIR152	NHP2	SLX4	VGLL4
CSRP2	EXOC8	G3BP2	HNRNPU-AS1	KCNJ13	MIR15B	NIPSNAP1	SMCR8	VMAC
CSTF2	EYA1	GADD45GIP1	HOOK3	KCNMB3	MIR378D2	NME1-NME2	SNORA1	VNN1
CTAGE7P	FAM107A	GAR1	HSP90AB4P	KCNQ1OT1	MIR4449	NOL7	SNORA76A	VSTM2L
CTF1	FAM122C	GAS6-AS2	HSPG2	KCNRG	MIR4521	NOSIP	SNORD116-15	WASH3P
CTH	FAM124A	GDPD4	HTT	KCTD4	MIR4754	NPM3	SNORD116-24	WFDC3
CTNNBIP1	FAM151A	GEMIN2	HUS1B	KDM1B	MIR485	NPRL2	SNORD116-28	WIPI1
CTSL3P	FAM160A1	GGPS1	HYMAI	KDM4A-AS1	MIR656	NRADDP	SNORD116-30	XXYLT1
CTSLP2	FAM170B-AS1	GIMAP8	IDS	KDM4E	MIR6719	NSUN5	SNX19	YIPF2
CTU2	FAM181A	GIN1	IFNAR2	KDM7A	MIR6757	NUBP1	SORBS2	YKT6
CUL4A	FAM200A	GLIPR1L2	IGF1R	KHDRBS1	MIR6791	NUDCD2	SRGAP3-AS3	ZFAND2B
CUTC	FAM206A	GLO1	IGFBP4	KIAA0087	MIR6864	NUDT1	SRM	ZFYVE21
CXCL14	FAM210B	GLRX3	INTS3	KIAA1841	MIRLET7I	NUDT16L1	SRP68	ZMIZ1-AS1
CXorf58	FAM216B	GMNC	INVS	KIAA1919	MLEC	NUTF2	SRPR	ZNF157
CYB561	FAM217B	GMNN	IPO8	KIF2A	MOB2	OSCP1	SSBP3	ZNF19
CYB5A	FAM221B	GNG5	IPO9	KIF3A	MON1A	PACRG	ST7-OT4	ZNF346
CYB5D1	FAM3B	GNL2	IRS2	KIF5B	MOSPD3	PAM	STAT3	ZNF425
CYC1	FAM46A	GNL3	ITGA5	KIRREL3-AS2	MPG	PANK4	SV2B	ZNF541
CYP4V2	FAM83H-AS1	GNN	ITGA9-AS1	KLF3	MPST	PARK7	SYNE2	ZNF557
CYTH1	FAM95C	GNPDA2	ITPK1-AS1	KLRAP1	MRI1	PCBD2	TACC2	ZNF668
DBNDD2	FAM98A	GOLT1B	ITPR3	KPNA1	MRM1	PCCB	TAPT1-AS1
DBP	FAR2	GPATCH1	JADE1	KPNA3	MTA1	PCGF1	TEAD1
DBT	FAS-AS1	GPBP1	KANSL1	KRAS	MTFP1	PDHA1	TECPR2
DCAF11	FASTKD2	GPN1	KAT2A	KRTCAP3	MTL5	PEBP1	TECTA
DCTPP1	FASTKD3	GPN3	KAT6A	L2HGDH	MVB12A	PEX19	TEX261
DCUN1D2	FBXL17	GRAMD4	KCNQ3	LARGE-AS1	MVD	PGAM5	THSD4
DDN	FBXL22	GSKIP	KCNT2	LARS2-AS1	MYADML2	PHB	TMEM201
DDO	FBXO30	GTF2A2	KCTD10	LCOR	MYH7B	PHB2	TMEM81
DDTL	FBXO45	GTF2B	KDELR3	LDLRAD2	NACC2	PHF23	TMOD1
DDX11-AS1	FBXO48	GTF2H2	KDM2A	LDLRAD4	NAIF1	PHF5A	TMPPE
DDX28	FBXO5	GTF2H5	KDM3A	LDLRAD4-AS1	NARFL	PIAS4	TNKS
DDX39B	FEM1C	GTF3C2-AS1	KDM4C	LECT1	NAT14	PICK1	TNRC18P1
DECR1	FEZ1	GTF3C6	KDM5D	LETM2	NCAPH2	PIN1	TP53INP2
DESI1	FGF12	GTPBP10	KDM6B	LIG4	NECAB3	PITHD1	TPCN1
DEXI	FGF7	GYS2	KIAA0226	LINC00319	NELFB	PLEKHJ1	TPP1
DGAT1	FHIT	HADHA	KIAA0430	LINC00478	NEURL2	PLIN5	TPRG1L
DHCR7	FHOD3	HAT1	KIAA1109	LINC00485	NF2	PMF1-BGLAP	TRAPPC1
DHODH	FIGF	HAUS1	KIAA1328	LINC00506	NFKBIL1	PMPCA	TRAPPC9
DIRAS1	FLJ31356	HDHD3	KIAA1429	LINC00539	NHLRC1	PNKD	TSHZ1
DKFZp779M0652	FLJ37201	HIGD1A	KIAA1432	LINC00622	NINJ1	POLR2C	TTC21B-AS1
DLAT	FLRT3	HIGD2A	KIAA1551	LINC00641	NLRX1	POLR2J	TTI1
DLK1	FNDC9	HINFP	KIAA1671	LINC00678	NME3	POP5	UBE2O
DLL1	FNTB	HINT1	KIAA2018	LINC00691	NOC2L	POP7	UBE4B
DLST	FOSL1	HLTF	KLF12	LINC00710	NOL3	POPDC2	UBQLN2
DNAJA3	FPGT-TNNI3K	HN1L	KLF2	LINC01355	NOXA1	PPIE	UBQLN4
DNAJC19	FPR3	HRSP12	KLF6	LINC01364	NR0B2	PPP1R16A	UHRF1BP1
DNAJC28	FRAS1	HSBP1L1	KLF7	LINGO3	NR1H2	PPP1R8	USP21
DNAJC4	FREM3	HSCB	KLF8	LNX1-AS1	NR2F6	PRDX5	USP31
DOLPP1	FRK	HSDL2	KLHL29	LNX1-AS2	NRL	PRKAG1	VARS
DPAGT1	FXN	HSPA8	KMT2A	LOC100128176	NRN1L	PRKAR1B	VPRBP
DPF3	FXR1	HSPB11	KMT2B	LOC100128361	NRROS	PRKRIP1	VPS13A
DPP6	FZD3	HSPB3	KMT2C	LOC100128505	NUBP2	PRMT1	VPS13D
DPY19L2P2	GABRP	HSPB8	KMT2E	LOC100130880	NUDCD3	PRRG2	WIZ
DUSP2	GALC	HSPD1	L3MBTL1	LOC100131635	NUDT22	PRSS56	WNK1
DUSP28	GAN	HSPE1	LAMA3	LOC100132781	NUDT3	PSEN2	WNK2
DUSP3	GARS	IDI2	LANCL3	LOC100192426	NYAP1	PSMA2	WWC3
DYNLL2	GATA3	IER3IP1	LATS1	LOC100289580	OAZ1	PSMA7	XAB2
E2F5	GBA2	IFT46	LATS2	LOC100294362	OGFOD3	PSMB1	ZBTB39
EAF2	GBAS	IFT81	LEF1	LOC100303749	OPN3	PSMB3	ZNF142
EARS2	GCFC2	IGF2BP3	LHX4-AS1	LOC100505658	ORAI3	PSMB4	ZNF275
EBP	GCH1	IGSF5	LINC-PINT	LOC100505795	OVCA2	PSMB5	ZNF319
ECI1	GCLM	IL2RA	LINC00174	LOC100506136	OXLD1	PSMB6	ZNF398
ECSIT	GCOM1	ILF3-AS1	LINC00265	LOC100506325	P2RY6	PSMC1	ZNF749
EFNB3	GCSAM	IMMP1L	LINC00294	LOC100506497	P4HTM	PSMC3	ZNF808
EGLN1	GCSH	IMPA1	LINC00312	LOC100506551	PACSIN3	PSMD13	ZNF865
EHF	GCSHP3	ING2	LINC00342	LOC100506655	PAOX	PSMD14	ZNRD1-AS1
EHHADH	GID4	INIP	LINC00597	LOC100506710	PATZ1	PSMD4	ZSCAN22
EID2	GIT2	IRF2	LINC00632	LOC100506801	PCBP4	PSMG4	ZSCAN23
EID2B	GJA9-MYCBP	ISCA1	LINC00674	LOC100506860	PCYT2	PTGES2	ZXDB
EIF1AY	GJB3	ITFG1	LINC00852	LOC100507091	PDF	QTRT1
EIF2B3	GJB7	ITIH2	LINC00856	LOC100507156	PDXP	RAB11FIP4
EIF3K	GKAP1	JAGN1	LINC00883	LOC100507217	PELI3	RAB26
EIF4EBP1	GLA	JKAMP	LINC00893	LOC100652770	PEX10	RAG1
EMC8	GLMN	KCNA7	LINC00894	LOC100996251	PEX16	RBX1
EMC9	GLP1R	KCNJ2	LINC00921	LOC100996876	PFN1	REXO2
EMCN	GLRX2	KCNK9	LINC00999	LOC101060553	PGAP3	RFC2
EMG1	GNAT2	KCNMB2	LINC01004	LOC101241902	PGPEP1L	RFXANK
EMILIN2	GNRHR2	KIF27	LINC01061	LOC101926987	PIGT	RIIAD1
EML1	GOLPH3L	KNG1	LINC01176	LOC101927023	PIM2	RILP
ENDOG	GPATCH4	KRCC1	LINC01197	LOC101927027	PKM	RNF181
ENTPD3-AS1	GPD2	KRTCAP2	LINC01278	LOC101927190	PKP3	RNF220
ENTPD6	GPR116	LACE1	LINC01347	LOC101927211	PLCXD2	ROGDI
EP300-AS1	GPR143	LACTB2	LINC01359	LOC101927356	PLD3	ROMO1
EPHB1	GPR155	LAMTOR3	LOC100129617	LOC101927374	PLEKHH3	RPAIN
EPHX2	GPR180	LAMTOR5	LOC100130744	LOC101927539	PLSCR3	RPL3L
EPM2A	GPR22	LAPTM4A	LOC100131564	LOC101927557	POFUT1	RPP25L
EPN3	GPR4	LBR	LOC100132077	LOC101927623	POLD2	RPS26
ERAL1	GPR61	LCMT1	LOC100190986	LOC101927730	POLM	RTCB
ERCC2	GPR62	LEAP2	LOC100288069	LOC101927766	POLR2E	RTFDC1
ESAM	GRAMD1B	LEO1	LOC100289019	LOC101927797	POLRMT	RTN4RL1
ETNPPL	GREB1	LEPROTL1	LOC100335030	LOC101927901	POMC	RUVBL1
EVA1A	GRIN3A	LGALS3	LOC100499484	LOC101927950	PORCN	S100A14
EXO5	GRM8	LIAS	LOC100505549	LOC101928001	PPFIA4	SAC3D1
EXOSC5	GSPT1	LIN7C	LOC100505716	LOC101928100	PPM1F	SAP30BP
EXOSC7	GSPT2	LINC00303	LOC100505736	LOC101928137	PPOX	SARS
EXPH5	GSTCD	LINC00368	LOC100653515	LOC101928404	PPP1CA	SCAND1
F5	GSTM2	LINC00467	LOC100862671	LOC101928417	PPP1R12C	SDF2
FAAH	GTF2F2	LINC00493	LOC100996579	LOC101928443	PPP1R26	SEPW1
FABP6	GTF2H2B	LINC00515	LOC101927257	LOC101928445	PPP1R35	SGCA
FAF1	GTPBP8	LINC00526	LOC101927550	LOC101928471	PPP1R37	SIAH3
FAHD2A	GUF1	LINC00847	LOC101927780	LOC101928600	PPP1R3F	SIGIRR
FAHD2B	GYG1	LINC00882	LOC101927817	LOC101928731	PPP2R1A	SIRT2
FAM122A	GZF1	LINC00938	LOC101927839	LOC101928744	PPP2R4	SLC20A2
FAM127C	HADH	LINC00961	LOC101928020	LOC101928784	PPP4C	SLC25A10
FAM131B	HAND1	LINC00987	LOC101928604	LOC101928794	PQLC1	SLC25A11
FAM132B	HAND2-AS1	LINC00998	LOC101929374	LOC101928855	PQLC2	SLC25A38
FAM149A	HAUS3	LINC01352	LOC101929395	LOC101928909	PRADC1	SLC39A3
FAM155B	HCCS	LIPT1	LOC101929591	LOC101928936	PRKCSH	SLC50A1
FAM162B	HCN1	LMBRD1	LOC101929679	LOC101928940	PRPF31	SMARCD3
FAM163A	HDHD1	LNX1	LOC102724827	LOC101928961	PRPF6	SMIM20
FAM179A	HDHD2	LOC100127888	LOC145474	LOC101929010	PRR22	SMUG1
FAM185A	HEY2	LOC100270804	LOC146880	LOC101929335	PRSS36	SNAPC5
FAM201A	HHEX	LOC100288842	LOC153684	LOC101929372	PRSS45	SNAPIN
FAM207A	HIBCH	LOC100294145	LOC283922	LOC101929427	PSAP	SNHG8
FAM212B	HILS1	LOC100505984	LOC339874	LOC101929526	PSMB10	SNORD46
FAM212B-AS1	HIPK4	LOC100506083	LOC440434	LOC101929567	PSMD8	SNRNP25
FAM213A	HIST1H3E	LOC100506674	LOC442028	LOC101929653	PSMG3	SNRNP35
FAM218A	HKR1	LOC100506746	LOC646762	LOC102723769	PTPMT1	SNRPB
FAM219B	HMBS	LOC100506844	LOC729159	LOC102723809	PTRH1	SNRPD2
FAM220A	HMGCS1	LOC100996447	LOC729218	LOC102724316	PUF60	SOD1
FAM43A	HMGN3-AS1	LOC101927621	LOC729603	LOC102724484	PUSL1	SPAG8
FAM46B	HOMEZ	LOC101927631	LOC90834	LOC102724820	PWP2	SSNA1
FAM53C	HOOK1	LOC101927922	LPCAT1	LOC148696	PWWP2B	SSSCA1
FAM69C	HOPX	LOC101927990	LPP	LOC285593	PYCR2	ST3GAL4-AS1
FAM76A	HP09053	LOC101928168	LRCH1	LOC285627	PYCRL	STRA13
FAM78A	HPCAL4	LOC101928266	LRCH3	LOC285740	QPCTL	SUGP1
FAM81A	HPN	LOC101928545	LRRC37B	LOC285762	R3HCC1	SURF2
FAM83B	HS3ST3B1	LOC101929234	LTBP3	LOC286437	RAB1B	SWSAP1
FAM83F	HSF2	LOC102467073	LTBP4	LOC349160	RAB35	SYNGR2
FAM89A	HSP90AB1	LOC102606465	LUC7L	LOC392196	RAB40C	TAF9
FAM96A	HSP90B2P	LOC283575	MACF1	LOC392232	RAB42	TALDO1
FANCF	HSPA13	LOC283683	MAGEC3	LOC440173	RAB43	TARBP2
FARS2	HSPA1B	LOC643770	MAGI1-AS1	LOC441081	RABEP2	TARSL2
FASTKD5	HSPA1L	LOC728024	MAGI2	LOC441454	RABL6	TAZ
FATE1	HSPA9	LOC728819	MAGI3	LOC643406	RANGAP1	TBCC
FBXL5	HTR1D	LOH12CR2	MAK	LOC645638	RASSF7	TBRG4
FBXO40	HUS1	LRIF1	MALAT1	LOC646214	RBCK1	TCEB2
FBXO46	HYKK	LRRC39	MAML1	LOC649352	RBM10	TFPT
FBXO6	HYLS1	LRRC8D	MAML2	LOC727896	RBM38	THAP3
FCN3	IDE	LRRFIP2	MAML3	LOC729732	RBM42	THAP4
FDFT1	IDH3A	LRRIQ1	MAMLD1	LONRF3	RCCD1	THAP7
FDX1	IER2	LRRN2	MAP1B	LPP-AS1	REEP6	TIGD6
FDXACB1	IGBP1P1	LSM10	MAP2K5	LRCH2	RENBP	TIMM13
FEM1A	IL10	LSM2	MAP3K14	LRRC37A4P	REPIN1	TIMM17A
FEN1	IL17RB	LSM3	MAP4	LRRC4	RGS19	TIMM17B
FER1L6	IL1RAPL1	LSM5	MAP4K4	LRRC58	RHBDD3	TIMM22
FER1L6-AS2	ILDR1	LTV1	MAP4K5	LRRC8B	RHOT2	TIMM44
FGF11	IMPG1	LYRM1	MAPK7	LRRC9	RIN1	TIMM50
FGF16	ING3	LYRM5	MARK4	LRRTM2	RNF126	TMEM101
FGFR4	INO80C	LYRM9	MASP2	LRRTM3	RNF151	TMEM14B
FH	INPP5J	LZIC	MAST3	LYG2	RNF166	TMEM14C
FHL2	INTS12	MAGOH	MBD5	LZTS1-AS1	RNH1	TMEM18
FITM2	INTS6	MAGOHB	MBD6	MAB21L3	ROPN1L-AS1	TMEM187
FIZ1	IPO13	MALT1	MDC1	MAMDC2-AS1	RPS19BP1	TMEM203
FKBP4	IPP	MANEA	MDM4	MAP3K13	RPS2P32	TMEM205
FLAD1	IQCJ	MAPK6	MED13L	MAP3K19	RPS6KA4	TMEM208
FLJ30403	IQCK	MAPKAPK5-AS1	MED14	MAPK1IP1L	RPS6KB2	TMEM256
FLJ30679	IRAK1BP1	MAT2B	MEDAG	MARK1	RPS6KL1	TMEM26
FLJ36777	ITGAD	MBD4	MEG3	MARVELD3	RPUSD1	TMEM42
FLJ37453	IZUMO1	MCEE	MEGF11	MASTL	RPUSD4	TMEM59
FLJ38576	JARID2	MCM4	MGA	MBNL2	RRP9	TMEM88
FNDC5	JARID2-AS1	MCTP2	MGC16025	MBTD1	RSG1	TNNC1
FOPNL	JMJD6	MDH1	MIAT	MBTPS2	RUVBL2	TOMM22
FOXRED1	KBTBD3	MED10	MIR1256	MCM3AP-AS1	RXRA	TOMM40L
FRMPD1	KBTBD6	MED17	MIR2355	MED1	S1PR4	TPI1
FRRS1L	KCNJ2-AS1	MED19	MIR3606	MED6	SAP30	TPPP2
FSD2	KCNQ2	MED27	MIR421	METTL21A	SCARF1	TRAPPC2L
FSHR	KCTD6	MED31	MIR4295	METTL4	SCRN2	TRAPPC3
FTCDNL1	KCTD9	MED7	MIR4312	MGC15885	SDHAF1	TRAPPC4
FTSJ3	KIAA0232	MESDC2	MIR4697HG	MGC32805	SEC13	TRIM52-AS1
FUNDC2	KIAA0895	METTL15	MIR4735	MGC34796	SERPINA5	TRMT112
FUT1	KIAA1217	METTL18	MIR4744	MIR1284	SGTA	TRMT61B
FUZ	KIAA1456	METTL5	MIR4762	MIR155HG	SH2B2	TRUB2
FXYD4	KIZ	MFF	MIR4768	MIR181A1HG	SHARPIN	TSGA13
FXYD6	KLHL15	MGST2	MIR4774	MIR302A	SHISA4	TSPAN33
FZD9	KLHL28	MINOS1	MIR4794	MIR4265	SHMT2	TSPAN4
G3BP1	KLHL31	MIR324	MIR5000	MIR4319	SIRT6	TTC30A
GABARAPL1	KLHL38	MIR4458HG	MIR5047	MIR4677	SIVA1	TTC38
GALK1	KLHL41	MIR4484	MIR548G	MIR568	SIX5	TTLL1
GALNT16	KPNA2	MKKS	MIR5687	MIR5695	SLC25A29	TUBG1
GALNT8	KRBA2	MLF1	MIR581	MIR5739	SLC25A39	TUFM
GALNTL6	KRTAP5-1	MMADHC	MIR597	MIR599	SLC27A1	TUSC2
GAPDHS	LACTB	MOCS2	MIR6079	MIR7849	SLC2A4RG	TXNDC17
GATA2	LANCL1	MORF4L2	MIR612	MIRLET7DHG	SLC2A6	U2AF1L4
GCAT	LARP4	MORN2	MIR626	MLANA	SLC2A8	UBAC1
GCHFR	LARP4B	MORN4	MIR7853	MLK7-AS1	SLC35E4	UBB
GCNT2	LCN15	MPHOSPH10	MIR8073	MMGT1	SLC39A1	UBL7
GCSAML	LCORL	MPHOSPH9	MIR921	MMP24	SLC52A2	UQCC2
GDE1	LHB	MPLKIP	MIR938	MMS22L	SLMO1	UQCR11
GDF9	LINC00161	MRFAP1	MKL1	MOB1B	SMG5	URM1
GDPD1	LINC00327	MRPL1	MKL2	MROH9	SNAPC2	UROD
GDPGP1	LINC00472	MRPL12	MLLT10	MRPL45P2	SNCG	USE1
GEMIN7	LINC00525	MRPL13	MLXIP	MRS2P2	SNHG11	USF1
GEMIN8P4	LINC00571	MRPL15	MMP12	MRVI1-AS1	SNORA51	USP27X-AS1
GFM2	LINC00583	MRPL22	MN1	MSL1	SNORA60	VPS25
GGCT	LINC00612	MRPL24	MOB3B	MTMR2	SNORA62	VPS37D
GIMAP5	LINC00629	MRPL3	MON2	MTMR7	SNORA76C	VPS4A
GINS3	LINC00658	MRPL32	MORC2	MTOR-AS1	SNORD9	VPS72
GLRX5	LINC00880	MRPL33	MPHOSPH8	MYH1	SNPH	VWA8-AS1
GLTPD1	LINC00930	MRPL35	MPRIP	MYH13	SNTA1	WBSCR22
GLTPD2	LINC00935	MRPL36	MS4A14	MYH2	SNX17	WDR25
GLYR1	LINC00997	MRPL39	MSANTD2	MYH4	SOWAHD	WDR74
GMPR	LINC01128	MRPL40	MSL2	MYH8	SPEF1	WDR83
GNG7	LINC01186	MRPL42	MT1JP	MYSM1	SPHK2	XRCC1
GNMT	LINS	MRPL43	MTMR12	N4BP2L2-IT2	SPNS3	YBX1
GNPAT	LMAN1	MRPL44	MYCBP2	NAALAD2	SPSB3	YIF1B
GNPDA1	LMBR1L	MRPL45	MYO6	NAALADL2-AS3	SPTBN4	YTHDF3-AS1
GOT1	LMBRD2	MRPL47	MYOCD	NABP1	ST3GAL2	ZDHHC4
GOT2	LMO7	MRPL48	MYOF	NAPB	ST3GAL3	ZMAT2
GPD1L	LOC100128164	MRPL50	NAV2	NAPEPLD	STK11	ZNF239
GPI	LOC100128288	MRPL51	NAV3	NARG2	STK16	ZNF408
GPIHBP1	LOC100130357	MRPL52	NBEAL1	NAT8	STK25	ZNF485
GPR133	LOC100131347	MRPS14	NBPF25P	NAV2-AS4	STRN4	ZNF524
GPR157	LOC100270746	MRPS15	NCOA2	NAV2-AS5	STX10	ZNF625
GPR89A	LOC100271832	MRPS17	NCOA6	NCAPG2	SUMO3	ZNF691
GPR89B	LOC100288846	MRPS21	NCOA7	NCBP1	SURF6	ZNF768
GPSM2	LOC100288974	MRPS22	NCOR2	NCK1-AS1	TAB1	ZNF830
GPT	LOC100289230	MRPS28	NEAT1	NCKAP1	TAF10	ZNHIT1
GPT2	LOC100422556	MRPS31	NEO1	NCKAP5	TANGO2	ZNHIT3
GRB14	LOC100505715	MRPS33	NEXN	NEK5	TAOK2
GRB7	LOC100505811	MRPS35	NF1	NEXN-AS1	TBCB
GRIK5	LOC100505921	MRPS36	NFASC	NFE2L2	TCAP
GRPEL1	LOC100506127	MRPS6	NFAT5	NFE2L3	TEX22
GRPEL2	LOC100506142	MRPS9	NFATC1	NFIA-AS1	TEX264
GRSF1	LOC100506172	MSH2	NFATC2	NHS-AS1	TFAP4
GSDMC	LOC100506725	MTERF	NFIA	NIPA1	THEM6
GSTK1	LOC100506804	MTERFD3	NFIB	NLRC4	THRA
GSTM4	LOC100507065	MTIF2	NFIX	NME9	TIGD5
GSTO2	LOC100996590	MTIF3	NFKB2	NOL8	TMC6
GTF3A	LOC100996669	MTO1	NFYA	NPAT	TMED1
GTF3C5	LOC101593348	MTRNR2L2	NHSL2	NPHP3	TMED4
GTSE1-AS1	LOC101926889	MTRNR2L8	NID1	NPHP3-ACAD11	TMED8
GUCD1	LOC101926928	MTRNR2L9	NIPAL2	NREP-AS1	TMEM104
GUCY1B3	LOC101926962	MTRR	NIPBL	NRON	TMEM129
GYS1	LOC101927134	MTX2	NKTR	NSUN6	TMEM160
H2AFX	LOC101927142	MYEOV2	NLGN2	NUFIP2	TMEM161A
H2AFZ	LOC101927275	MYL2	NLGN4Y	NUP153	TMEM191A
HADHB	LOC101927280	MYNN	NMNAT2	NUS1	TMEM219
HAGHL	LOC101927418	MYOZ2	NOL4L	NXPE4	TMEM222
HARBI1	LOC101927492	MZT1	NOVA1	OFD1	TMEM238
HAX1	LOC101927587	N6AMT1	NPC1	OPHN1	TMEM259
HCFC1R1	LOC101927755	NAA20	NPFF	OPN1SW	TMEM52
HCG14	LOC101927884	NAA38	NPHP4	OR13D1	TMEM55B
HCG9	LOC101928002	NAE1	NPIPB5	OR51B6	TMEM86A
HDDC2	LOC101928036	NANP	NPR2	OR52B6	TMEM8A
HES5	LOC101928043	NAPG	NPRL3	OR52D1	TMEM9
HEXA-AS1	LOC101928053	NARS	NR2C2	OR7E12P	TMSB15A
HEXIM2	LOC101928205	NCALD	NR2F2	ORC4	TNFAIP8L1
HHATL	LOC101928303	NDC1	NR2F2-AS1	OSBPL11	TOMM40
HIBADH	LOC101928418	NDNL2	NSRP1	OTUD1	TP53I13
HIGD1B	LOC101928491	NDUFA1	NTRK3	OTUD4	TPGS1
HINT3	LOC101928505	NDUFA12	NUMBL	PAK2	TPRA1
HIST1H2BD	LOC101928597	NDUFA13	NUP160	PAPOLA	TRAM1L1
HIST1H2BF	LOC101929057	NDUFA2	NUP188	PATE4	TRAPPC6A
HIST2H2AB	LOC101929196	NDUFA3	NUTM2G	PATL1	TREX1
HIST2H2BE	LOC101929225	NDUFA4	NXF1	PAXBP1	TRIB3
HIST3H2A	LOC101929512	NDUFA5	OCRL	PAXBP1-AS1	TRIM28
HLA-DQA2	LOC101929524	NDUFA6	ODF2L	PBOV1	TSEN34
HMCES	LOC101929549	NDUFA8	OGT	PBRM1	TSEN54
HMGA1	LOC101929555	NDUFAF2	OMG	PCCA-AS1	TSPAN32
HMGCL	LOC101929633	NDUFAF4	OR2A7	PCDH9-AS2	TSPO
HMGN2P46	LOC102467224	NDUFAF7	OR7E2P	PCDH9-AS4	TSPY26P
HMOX2	LOC102546228	NDUFB1	OSBPL10	PCGF3	TSR2
HPCAL1	LOC102724555	NDUFB3	OSMR	PCSK1	TSR3
HPR	LOC151484	NDUFB4	OTULIN	PDS5B	TSSC1
HS6ST1	LOC220729	NDUFB5	OVCH1	PDZK1	TSSC4
HS6ST3	LOC257396	NDUFB6	PABPC1	PGAP1	TSSK6
HSD17B1	LOC284379	NDUFC1	PACS1	PGM2L1	TSTA3
HSD17B4	LOC286190	NDUFC2	PAG1	PGM3	TUBGCP2
HSD17B7	LOC286367	NDUFS4	PALLD	PGM5P2	TUT1
HSD17B8	LOC400548	NDUFS5	PALM2	PGR	UBE2J2
HSDL1	LOC441155	NDUFS6	PAN3	PGRMC2	UBL4A
HSF4	LOC441461	NDUFV2	PAPD7	PIBF1	UBTD1
HSPA1A	LOC643623	NDUFV3	PAPOLB	PIGB	UBXN1
HSPB7	LOC647859	NEDD1	PAPPA	PIK3C2A	UBXN6
HSPBP1	LONRF2	NFU1	PARD3B	PIK3CB	UCK1
HVCN1	LPCAT3	NGDN	PARP6	PKD2L2	UNC119
HYAL1	LPHN2	NIF3L1	PARVA	PKN2	UNC45B
IARS2	LPHN3-AS1	NIP7	PCBP1-AS1	PLCD4	UNC5B-AS1
ICT1	LRP12	NIT2	PCBP2	PLCE1-AS1	USF2
ID1	LRPPRC	NKAP	PCDH19	PLEKHG6	USP19
IDH1	LRRC2	NKAPL	PCDH9	PLEKHG7	USP5
IDH2	LRRC2-AS1	NKIRAS1	PCDH9-AS3	PLET1	UXT-AS1
IDH3B	LRRC28	NLRP9	PCDHA11	PNISR	VCP
IDH3G	LRRC37A6P	NMD3	PCDHB10	POC1B	VPS16
IDO1	LRRC40	NME1	PCDHB13	POLR3A	VPS51
IFIT1	LRRC46	NME5	PCDHB14	POU5F1P3	VPS52
IFNLR1	LRRC52	NME7	PCDHB16	PP2D1	VTRNA1-3
IFRD2	LRRC55	NOL11	PCDHB19P	PPAPDC1B	WBSCR16
IFT27	LRRC75A	NOL12	PCDHB9	PPFIA2	WDR13
IL17RC	LRRC8E	NOLC1	PCDHGA12	PPP2R2A	WDR34
IL20RA	LRRN3	NOP10	PCDHGB6	PPP2R5E	WFIKKN2
IMMP2L	LRTM1	NPHP1	PCDHGB7	PPP3CB	WFS1
IMMT	LSAMP	NSDHL	PCDHGC3	PPP3R1	WRNIP1
IMPA2	LYPLAL1-AS1	NSFL1C	PCGF5	PRB1	XKR8
INADL	LYRM7	NSMCE1	PCIF1	PRB2	XYLT2
INTS9	LYSMD3	NSMCE2	PCNX	PRB3	YDJC
IRF6	MACROD2-AS1	NTPCR	PDE8A	PRICKLE2-AS1	YIF1A
IRX4	MAOB	NUDC	PDXDC2P	PRICKLE2-AS3	YIPF3
ISOC1	MAP3K5	NUDT12	PEAK1	PRKACB	ZBTB17
ITFG3	MAP9	NUDT15	PFN1P2	PRKX-AS1	ZBTB22
ITGA6	MAPK9	NUDT7	PHACTR4	PROSER1	ZBTB3
ITGB1BP2	MAPT	NUDT9	PHC3	PRR26	ZBTB42
ITGB6	MARS2	NUP107	PHF12	PRR34	ZBTB45
ITPKA	MAT2A	NUP37	PHF21A	PRSS37	ZBTB7B
JAG2	MBLAC2	NUP50	PHIP	PRSS48	ZDHHC12
JHDM1D-AS1	MBNL3	NUP50-AS1	PHLPP1	PSMD6-AS2	ZDHHC24
KAT2B	MBTPS1	OARD1	PHLPP2	PTBP2	ZFPL1
KBTBD13	MCCC1	OCIAD1	PI4KA	PTGES3	ZGPAT
KBTBD8	MCCC2	OCIAD2	PIAS1	PTP4A1	ZNF205
KCND3	MCFD2	OIP5	PIAS3	PTPRB	ZNF205-AS1
KCNIP2	MCM8	OIP5-AS1	PIK3R1	PUM2	ZNF219
KCNJ11	MCMDC2	OLA1	PIPSL	PUS7L	ZNF324B
KCNJ12	MDM1	OPN4	PITPNB	PVRIG	ZNF444
KCNJ8	ME1	ORC3	PKNOX2	PWAR1	ZNF446
KCNN2	ME2	ORC5	PLAC4	PXK	ZNF513
KCNT1	MED20	OSER1	PLAGL1	QSER1	ZNF517
KDM4D	MEF2A	OSER1-AS1	PLBD2	R3HDM1	ZNF622
KDM8	MEIOB	OTOG	PLEKHA8	RAB14	ZNF688
KEAP1	MEIS2	OTUB1	PLEKHG2	RAC1	ZNF696
KGFLP1	MET	OTUD6B-AS1	PLXNA2	RAD18	ZNF74
KIAA0391	METAP1	P2RY14	PLXNA3	RAD21	ZNF747
KIF11	METTL20	PA2G4	PLXNA4	RALA	ZNF76
KIF18B	METTL21C	PAICS	PMEPA1	RAP1A	ZNF764
KIF22	MGC16142	PAIP2	PML	RASA1	ZNF771
KLHDC3	MGME1	PAK1IP1	PMS2P9	RASGRP1	ZNF775
KLHDC9	MID1IP1-AS1	PALMD	PNMA1	RAX2	ZNF787
KLHL21	MIER3	PARL	PNPLA7	RB1	ZSCAN18
KLHL32	MIR133A1HG	PAX6	POGZ	RBAK
KLHL40	MIR17HG	PCAT19	POLE	RBFOX3
KLHL7	MIR194-1	PCCA	POLR2A	RBM12B
KLK11	MIR22HG	PCID2	POM121	RBM26
KLKB1	MIR302C	PDCD10	POM121C	RBPMS-AS1
KPTN	MIR3936	PDCD5	POU2F1	RC3H1
KRT10	MIR4256	PDCL3	POU5F1	RCOR1
KRT8	MIR4493	PDRG1	POU5F2	RCOR3
KY	MIR4720	PDSS1	PPIP5K1	REL
LANCL2	MIR4780	PDZD11	PPP1R21	RERG-AS1
LAPTM4B	MIR548F1	PEBP4	PPP3CA	RFXAP
LARGE	MIR548F2	PET100	PPP4R1L	RGL4
LARS2	MIR548N	PFDN2	PRAF2	RGMB-AS1
LCMT2	MIR558	PFDN4	PRDM15	RGS20
LDHD	MIR6748	PFDN6	PRDM2	RGS5
LDLR	MIR7-1	PGM2	PRH2	RMDN2-AS1
LEKR1	MIR8053	PGM5-AS1	PRKD2	RNF111
LETM1	MIR8081	PIFO	PRKXP1	RNF113B
LGALS8-AS1	MIR920	PIGP	PRKY	RNPC3
LIN37	MIS12	PIGU	PROM2	RNU6-78P
LIN52	MLIP	PIH1D2	PROX2	RNU6-79P
LINC00086	MLPH	PIN4	PRR14L	ROR1-AS1
LINC00087	MMAA	PINX1	PRR5L	RPA1
LINC00116	MORC2-AS1	PITPNA-AS1	PRRC2C	RPS6KA3
LINC00167	MOSPD1	PLEKHA1	PTCH1	RRAGC
LINC00202-2	MPHOSPH6	PLEKHD1	PTPDC1	RSBN1
LINC00284	MPL	PLGRKT	PTPN12	RUFY2
LINC00441	MPP4	PLN	PTPN14	RXFP2
LINC00535	MPP5	PMM1	PTPRE	RYBP
LINC00881	MPPED2	PMS2P1	PTPRG	SACM1L
LINC00906	MROH8	PNO1	PTPRVP	SAMD8
LINC00909	MRPL19	PNPLA4	PURA	SAP30L-AS1
LINC00936	MRRF	PNPLA8	PURB	SASS6
LINC00964	MSH6	PNRC2	R3HDM2	SBF1P1
LINC00982	MSI2	POLR1D	RAB27A	SCAF11
LINC01003	MSRA	POLR2F	RABGAP1	SCAI
LINC01018	MT1HL1	POLR2I	RAD50	SCAND2P
LINC01023	MTAP	POLR2K	RAD51B	SDCBP2-AS1
LINC01132	MTERFD1	POLR2L	RAI2	SEC14L2
LINC01142	MTHFD1	POLR3F	RALGAPA2	SEC24B
LINC01220	MTMR6	POLR3K	RANBP10	SEH1L
LINC01273	MTRF1	POMP	RAPH1	SERTAD2
LINC01311	MTRF1L	PON2	RASA2	SGCB
LINC01356	MTRNR2L4	POP4	RASAL2	SGCD
LINGO4	MTTP	PPA1	RBBP6	SGMS2
LIPJ	MUC4	PPA2	RBM14	SH3RF3-AS1
LIPT2	MUT	PPID	RBM33	SH3YL1
LMAN2L	MYBPC1	PPIH	RBMS2	SHISA9
LMOD3	MYOM2	PPIL3	RBPMS	SIRT1
LOC100130899	NAA30	PPIL6	RELA	SLC13A4
LOC100131094	NAMPT	PPP1R14A	RERE	SLC16A4
LOC100131691	NAP1L5	PPP1R14C	REST	SLC16A8
LOC100134368	NCEH1	PPP1R1C	REV3L	SLC18A2
LOC100289361	NCRNA00185	PPP2CA	RFX3	SLC22A23
LOC100289511	NDFIP2	PPP2R3C	RFX7	SLC22A4
LOC100289656	NDUFAF4P1	PPP2R5A	RGAG4	SLC24A5
LOC100499489	NDUFAF5	PPP2R5C	RGS7BP	SLC35B4
LOC100505812	NEBL	PPP4R2	RHOJ	SLC36A4
LOC100506100	NECAB1	PQBP1	RICTOR	SLC38A9
LOC100506207	NECAP1	PRDX1	RIN3	SLC3A1
LOC100506476	NEDD4L	PRDX3	RNF133	SLC46A2
LOC100507073	NEK10	PRKAG2	RNF138P1	SLC4A7
LOC100507283	NFXL1	PRKAR1A	RNF169	SLC5A9
LOC100631378	NGLY1	PRMT5	RNF180	SLC8A1-AS1
LOC100996266	NHLRC2	PRR29	RNF24	SLC9A4
LOC101926888	NIPSNAP3B	PRSS12	RNF38	SMAD1-AS2
LOC101926975	NKRF	PSG10P	ROCK1	SMC5-AS1
LOC101927143	NKX3-1	PSG7	ROCK2	SMEK1
LOC101927524	NNAT	PSG8	ROR1	SMIM18
LOC101927583	NNT-AS1	PSMA1	RORA	SMIM6
LOC101927814	NOP2	PSMA3	RPGR	SMNDC1
LOC101928068	NOXO1	PSMA4	RPL21P44	SNORA70G
LOC101928174	NPTN-IT1	PSMA5	RPL23AP32	SNORD116-29
LOC101928248	NR1I3	PSMA6	RPL28	SNORD121B
LOC101928292	NR6A1	PSMB2	RPL32P3	SNORD96B
LOC101928370	NRARP	PSMC2	RPRD2	SNORD98
LOC101928414	NRD1	PSMC6	RPS14P3	SOCS4
LOC101928736	NSG1	PSMD12	RPS15AP10	SOCS5
LOC101928796	NSUN4	PSMD6	RPS16P5	SOS1
LOC101929125	NT5C1A	PSMG1	RSF1	SOS2
LOC101929746	NT5C1B	PSMG2	RTN3	SPAG1
LOC102723513	NT5DC1	PSPH	RUFY3	SPATA13-AS1
LOC102724958	NUDCD1	PTGES3L	RUNX1	SPC25
LOC115110	NUDT13	PTGR2	RUNX1-IT1	SPDYA
LOC256880	NUDT16P1	PTRH2	RUNX2	SPDYE1
LOC286297	NUDT4	PTS	SAFB	SPDYE5
LOC401324	NUFIP1	PUS3	SATB2	SPINK13
LOC54944	NUP35	QRSL1	SCAF4	SPINK7
LOC642361	NUPL2	RAB2A	SDHAP3	SPINK9
LOC643072	NUTM1	RAB9A	SDK2	SPOPL
LOC644554	NUTM2A-AS1	RABGGTB	SEC24A	SREK1
LOC644656	NUTM2D	RABIF	SEC24D	SREK1IP1
LOC646471	NXPE3	RAD51C	SEC31A	SRGAP2-AS1
LOC646903	OAZ2	RASAL1	SEC63	SRSF12
LOC729506	OCLN	RB1CC1	SECISBP2	SSBP3-AS1
LOC81691	OLFM3	RBM34	SEMA3E	ST7-AS2
LPAR3	OPA1-AS1	RBM48	SEMA5A	ST8SIA6-AS1
LPAR5	OPN5	RBMX2	SEMA6A	STAG3
LPCAT4	OR10P1	RCAN3	SESTD1	STARD13-AS
LRR1	OR2AP1	REEP5	SETD5	STX19
LRRC10	OR2H2	RFC4	SF1	STXBP4
LRRC10B	OR51E1	RFC5	SF3A1	STXBP5
LRRC14B	OR52I1	RINT1	SFT2D2	SUMO1P3
LRRC7	OR5K1	RIOK1	SGK494	SUV420H1
LRRC73	OR5K2	RIOK2	SH3BP4	SUZ12
LRSAM1	OR6C2	RMDN1	SH3BP5-AS1	SUZ12P1
LSM12	OR6C68	RMDN2	SH3D19	SYNCRIP
LYPLA1	ORC2	RNASE1	SH3RF3	SYNJ1
LYSMD1	ORC6	RNASE6	SHPRH	SYNRG
LZTS3	OSGEPL1	RNASEH2B	SHROOM2	SYT2
MACROD1	OSTCP1	RNF113A	SIN3A	TAB2
MACROD2	OTUD6B	RNF141	SIN3B	TACR1
MAD2L1	OVOL3	RNU11	SIPA1L1	TAOK1
MAD2L1BP	OXNAD1	RNU12	SKI	TAS2R13
MAL	OXTR	RNU4ATAC	SLC20A1	TAS2R19
MALSU1	P2RX3	RNU6-66P	SLC24A2	TAS2R20
MAP1LC3A	P2RY2	RPA3	SLC25A25	TAS2R30
MAP4K2	PANK1	RPAP2	SLC25A27	TAS2R39
MAP7D1	PAQR3	RPF1	SLC47A2	TAS2R4
MAP7D2	PAQR5	RPF2	SLC4A5	TAS2R40
MAPKAPK3	PARK2	RPL26L1	SLC5A3	TBC1D15
MARK3	PARM1	RPL36AL	SLC9B2	TBC1D19
MARVELD2	PARVB	RPP30	SLCO2A1	TBC1D22B
MCF2L-AS1	PAX8	RPP38	SLFNL1-AS1	TCF7
MCUR1	PCDHGB2	RPP40	SMAD3	TERF1
MDH1B	PCMTD2	RPS16	SMAD9	TEX26-AS1
MDH2	PCP4	RPS21	SMARCAL1	TFCP2
ME3	PDE11A	RPS27L	SMC1B	THAP6
MECR	PDE12	RRAD	SMC4	THOC1
MED14OS	PDE1C	RRAGA	SMG1	THOC2
MED18	PDE3A	RRM2B	SMG7	THUMPD3-AS1
MED25	PDE4B	RRN3	SMURF2	TIA1
MED9	PDE4D	RSL24D1	SND1-IT1	TIAL1
MEI4	PDGFB	RSRC1	SNORA58	TICRR
MEIG1	PDK1	RTCA	SNORD53	TLK1
MEPCE	PDLIM5	RWDD1	SNORD8	TM6SF1
METAP1D	PDP2	RWDD2B	SNRK-AS1	TMEM131
METTL11B	PDPN	RWDD3	SNRNP200	TMEM212
METTL12	PDSS2	RWDD4	SNTG2	TMEM260
MEX3B	PDZD9	SARNP	SNX1	TMEM39A
MFN1	PERM1	SCAMP3	SORT1	TMEM75
MFSD11	PEX12	SCOC	SOX5	TMEM92
MFSD3	PEX5L	SCOC-AS1	SOX6	TMPRSS11D
MGAT4C	PGAM1P5	SCP2	SOX9	TNKS2
MGC57346	PHACTR1	SDHAF2	SPATS2	TOP1
MICALL1	PHF6	SEC11C	SPEF2	TP73
MICU2	PHKA1	SEC61B	SPEN	TPRG1-AS2
MID1IP1	PHOSPHO2	SESN1	SPICE1	TRDMT1
MIF4GD	PHTF2	SF3B6	SPPL3	TRIM33
MIPEP	PHYH	SFMBT1	SPRED2	TRMT10B
MIR1-1	PIGA	SFR1	SPRN	TRMT13
MIR126	PIGN	SFT2D1	SPRY4	TRPM3
MIR208A	PIGW	SGCG	SPTAN1	TSC22D1-AS1
MIR210HG	PIK3R3	SGOL2	SRGAP1	TSHR
MIR30D	PIP5K1A	SHFM1	SRGAP2	TSPYL6
MIR3193	PIP5K1B	SIGLEC12	SRRM1	TTC14
MIR4672	PKD1L1	SKA2	SRRM2	TTC23
MIR6505	PKI55	SKP1	SSH1	TTPAL
MIR7845	PKIA	SLBP	SSR1	TTTY10
MIR8078	PLA2G10	SLC25A5-AS1	STRN	TYW5
MIR8086	PLAA	SLC46A3	STX16	UBE2B
MIS18A	PLAG1	SLC6A10P	STXBP1	UBE2K
MLF2	PLCL1	SLCO1C1	SUMO4	UBE2V1
MLX	PLCL2	SLIRP	SYNE1	UBL3
MMACHC	PLCXD3	SLMO2	SYNGAP1	UBP1
MMP15	PLEKHG4B	SLU7	SYT15	UBXN4
MOG	PLEKHN1	SMIM11	SYTL4	UGDH-AS1
MPC1	PLS1	SMIM19	TAB3	UGT8
MPI	PNMA3	SMIM4	TAC1	USP12
MPND	PNP	SNHG1	TAF15	USP12-AS1
MPP1	PNPT1	SNHG10	TAF3	USP14
MPP2	POLB	SNHG3	TAF4	USP17L7
MPP3	POLE2	SNHG6	TANC2	USP45
MPV17L	POLR1B	SNORA24	TARDBP	USP49
MPV17L2	POLR2D	SNORA8	TAS2R14	USP6
MRO	POLR3G	SNRNP27	TAS2R3	USPL1
MRPL11	POPDC3	SNRPB2	TAS2R5	UTS2B
MRPL16	POT1	SNRPC	TATDN2	VAMP1
MRPL2	PP7080	SNRPD1	TBC1D8B	VAMP4
MRPL21	PPARA	SNRPE	TBCD	VAPB
MRPL27	PPARGC1A	SNRPF	TBL1X	VEPH1
MRPL30	PPARGC1B	SNRPG	TCF7L2	VLDLR
MRPL37	PPAT	SNX13	TCP11L1	VPS13C
MRPL38	PPIP5K2	SNX16	TENM1	VPS26A
MRPL4	PPM1D	SNX3	TFAP2E	VWA2
MRPL46	PPP1CC	SNX5	TGFB1	WASL
MRPL57	PPP1R12B	SOCS6	TGFBR2	WDR26
MRPS10	PPP1R17	SOSTDC1	THADA	WDR52-AS1
MRPS12	PPP1R42	SPATA7	THBS1	WDR73
MRPS18A	PPP6C	SPCS1	TJP1	WHAMMP2
MRPS18C	PPT2	SPESP1	TLE3	WNT8B
MRPS2	PPTC7	SPTSSA	TLE4	XKR9
MRPS23	PRIM1	SRP14	TLN1	XPA
MRPS25	PRMT3	SRP19	TMEM14E	XRCC3
MRPS27	PROKR2	SRP9	TMEM2	YTHDC2
MRPS30	PRRG1	SRPRB	TMEM63A	ZBED4
MRS2	PRRG3	SRSF3	TMEM86B	ZBTB10
MSRB1	PRUNE	SRSF7	TNFRSF10D	ZBTB20-AS1
MSX1	PSD3	SSBP1	TNRC6A	ZBTB44
MT1X	PSMA8	STAP2	TNRC6B	ZC2HC1A
MT3	PSME3	STAU2	TNXB	ZDHHC21
MTCH1	PTAR1	STEAP2	TPT1-AS1	ZEB1-AS1
MTFMT	PTCD2	STIP1	TRA2A	ZFAT-AS1
MTG2	PTGDR2	STOM	TRABD2B	ZNF138
MTUS2	PTGDS	STPG1	TRAF6	ZNF141
MUL1	PTGES2-AS1	STX8	TRAK2	ZNF175
MYBPC3	PTOV1-AS1	STYXL1	TRAM2	ZNF221
MYL3	PTP4A2	SUCLG2	TREH	ZNF227
MYLK2	PTPN20B	SULT1A2	TRIM66	ZNF235
MYLK3	PTPRG-AS1	SUMO1	TRIO	ZNF248
MYLK4	PUS10	SUPV3L1	TRIP12	ZNF254
MYOM3	PVRL1	SVIP	TRIP4	ZNF280D
MYT1	PYGO1	SYCP2	TRMT44	ZNF283
MYZAP	PZP	SYN2	TRPA1	ZNF292
MZT2A	QDPR	SYPL1	TRRAP	ZNF326
N4BP3	QKI	TAF12	TSC22D2	ZNF397
NAA40	RAB12	TAF7	TSHZ3	ZNF484
NAPRT1	RAB21	TATDN1	TSSK3	ZNF493
NARF	RAB30-AS1	TATDN3	TTC21A	ZNF506
NARS2	RAB6B	TBCA	TTC28	ZNF518A
NAT6	RAB9B	TBCE	TTC3	ZNF519
NBAS	RAD51AP2	TBP	TTC7B	ZNF552
NBEAP1	RAD54L	TBPL1	TTLL11	ZNF559
NCBP2-AS2	RAD9B	TCAIM	TTLL4	ZNF595
NCOA4	RAG2	TCEAL1	TTTY15	ZNF654
NDRG4	RALGPS2	TCEAL8	TUBGCP3	ZNF660
NDUFA10	RALYL	TCEB1	TUG1	ZNF675
NDUFA7	RANBP6	TDP2	TVP23C	ZNF680
NDUFA9	RAP2C-AS1	TEFM	TXLNGY	ZNF699
NDUFAB1	RAVER2	TEX30	TYR	ZNF7
NDUFAF1	RBBP9	TFAM	TYRO3P	ZNF700
NDUFAF6	RBFOX1	TFG	TYW1B	ZNF706
NDUFB10	RBKS	TFIP11	UBN2	ZNF709
NDUFB11	RBM12B-AS1	THAP1	UBR5	ZNF717
NDUFB9	RBM24	THEM4	UBXN11	ZNF721
NDUFS1	RBM7	THOC7	UCP2	ZNF736
NDUFS2	RBPMS2	THYN1	UGGT2	ZNF761
NDUFS3	RCHY1	TIGD1	UNK	ZNF782
NDUFS7	RD3L	TIGD7	USP32	ZNF789
NDUFV1	RDX	TIMM21	USP34	ZNF790-AS1
NEBL-AS1	RECQL4	TIMM23	USP36	ZNF800
NEU1	RFC3	TIMM9	USP4	ZNF814
NFS1	RFK	TM2D1	USP42	ZNF836
NGFRAP1	RGS16	TM2D2	USP48	ZNF891
NHEJ1	RHOQ	TMA7	USP53	ZNF90
NHLH1	RHOT1	TMCC1-AS1	USP9Y	ZNHIT6
NHP2L1	RIC3	TMED2	UTRN	ZSWIM6
NIPAL3	RIMKLA	TMEM11	UTY
NKX2-5	RMND5A	TMEM126A	UVSSA
NLGN1	RNASEH2B-AS1	TMEM126B	VAMP2
NMNAT1	RNASEK	TMEM136	VAV2
NNT	RNF10	TMEM147	VPS13B
NOC4L	RNF122	TMEM154	VPS53
NOTUM	RNF139-AS1	TMEM161B-AS1	WASF2
NPPC	RNF150	TMEM199	WDFY3
NPTN	RNF165	TMEM209	WDR27
NPTX2	RNF2	TMEM230	WHAMM
NPY2R	RNF43	TMEM258	WIPF1
NR1D2	RNLS	TMEM50B	WIPF3
NRM	RORB	TMEM60	WNT2B
NRTN	RPAP3	TNFSF11	WWTR1
NT5M	RPL13AP6	TNNT2	XIRP2
NTHL1	RPL34-AS1	TNNT3	XPO7
NUDT19	RPS6KA5	TOMM20	XRRA1
NUDT2	RQCD1	TOMM5	XYLT1
NUDT8	RRP15	TOMM6	YLPM1
NXN	RSAD1	TOMM7	YY2
NXT1	RSC1A1	TOMM70A	ZBED6
OCEL1	RSPH9	TOX	ZBTB20
OGDH	RTN2	TP53TG1	ZBTB34
OGFOD2	RTN4IP1	TPMT	ZBTB38
OLFM4	RTN4R	TPRKB	ZC3H12B
OPA3	RTP3	TRAPPC2P1	ZC3H13
OPLAH	RUNDC1	TRIAP1	ZC3H7A
OR51E2	RYR2	TRIM61	ZC3HAV1
OR6C70	SAAL1	TRIM69	ZC3HAV1L
OSBPL1A	SAMD14	TRIT1	ZCCHC14
OSGIN1	SAMM50	TRMT10A	ZDHHC14
OXA1L	SAR1B	TRMT10C	ZFAND3
OXSM	SC5D	TSC22D1	ZFAND5
P2RX5-TAX1BP3	SCAPER	TSG101	ZFC3H1
PACSIN1	SCML1	TSNAX	ZFHX2
PAIP1	SCML2	TTC1	ZFHX3
PAIP2B	SDC4	TTC25	ZFP36L1
PAK6	SDCBP	TTC30B	ZFP36L2
PAQR9	SDHC	TTC33	ZFP41
PARD6A	SDR16C5	TTF1	ZFPM2
PARD6B	SEC14L5	TUBD1	ZKSCAN1
PARP1	SEC61A2	TXN	ZKSCAN8
PARS2	SELK	TXN2	ZMAT1
PATL2	SENP8	TXNDC9	ZMAT3
PCBD1	SEPHS2	UBA3	ZNF106
PCGF6	SEPSECS-AS1	UBE2E1	ZNF107
PCMT1	SERAC1	UBE2F	ZNF154
PCP2	SFXN1	UBE2N	ZNF202
PCTP	SGOL1	UBE2V2	ZNF217
PCYOX1	SH2D4B	UBL5	ZNF26
PDCD2L	SH3KBP1	UBR7	ZNF318
PDCD6IPP2	SLAIN1	UBXN8	ZNF33BP1
PDHB	SLC10A5	UCHL3	ZNF384
PDHX	SLC16A7	UFC1	ZNF460
PDIK1L	SLC1A1	UFD1L	ZNF462
PDK2	SLC25A21	UFL1	ZNF470
PDZRN3	SLC25A24	UFM1	ZNF471
PECR	SLC25A30	UGP2	ZNF507
PEMT	SLC25A30-AS1	UGT2B4	ZNF528
PERP	SLC25A36	UQCR10	ZNF585B
PET112	SLC25A40	UQCRB	ZNF587
PET117	SLC26A3	UQCRH	ZNF587B
PEX11B	SLC26A4-AS1	USMG5	ZNF621
PEX14	SLC30A2	UTP11L	ZNF652
PEX7	SLC30A3	UTP14A	ZNF662
PFDN1	SLC31A1	UTP18	ZNF697
PFKFB2	SLC33A1	VBP1	ZNF705A
PFKM	SLC35D2	VDAC3	ZNF708
PFN2	SLC35F1	VIMP	ZNF718
PGAM2	SLC35G6	VPS29	ZNF750
PGAP2	SLC38A1	VTA1	ZNF767P
PGBD2	SLC38A4	WBP4	ZNF81
PGBD4	SLC45A4	WBP5	ZNF841
PGK1	SLC4A4	WDHD1	ZNF852
PGM1	SLC5A1	WDR12	ZNF862
PGP	SLC7A11-AS1	WDR53
PHACTR3	SLC7A6	WDR61
PHKA2	SLC9A7	WDR63
PHKG1	SLC9C1	WDR89
PHKG2	SMAD5-AS1	WDYHV1
PIGH	SMAGP	WIBG
PIGS	SMARCA1	WRB
PIGX	SMARCA5-AS1	YAE1D1
PIM3	SMC2	YBEY
PIP4K2C	SMDT1	YEATS4
PIR	SMG7-AS1	YES1
PLA2G12B	SMIM13	YWHAE
PLA2G3	SMIM2	ZBED5-AS1
PLA2G4F	SMIM22	ZBTB8OS
PLD1	SMIM8	ZC3H8
PLD6	SMPDL3A	ZCCHC9
PLEKHF2	SMTNL2	ZCRB1
PLEKHH1	SMYD3	ZDHHC11
PLLP	SNAI3	ZDHHC15
PLRG1	SNHG9	ZIK1
PMPCB	SNORA18	ZKSCAN7
PMVK	SNORD102	ZMPSTE24
PNPO	SNORD116-12	ZMYND12
POLDIP2	SNORD35A	ZNF131
POLE4	SNORD80	ZNF165
POLR1C	SNRNP48	ZNF2
POLR3B	SNX24	ZNF204P
POMGNT2	SNX7	ZNF232
PPAPDC3	SOX7	ZNF25
PPIF	SP7	ZNF271
PPIL1	SPATA2	ZNF285
PPM1J	SPATA24	ZNF3
PPM1K	SPATA4	ZNF30
PPP1R11	SPHKAP	ZNF304
PPP1R13B	SPOCK3	ZNF32-AS1
PPP1R1A	SPRNP1	ZNF415
PPP1R27	SPRTN	ZNF433
PPP1R3A	SPRYD7	ZNF449
PPP1R3G	SPTBN5	ZNF542P
PPP2R3A	SPTLC3	ZNF566
PRDX2	SRFBP1	ZNF57
PRDX6	SRP14-AS1	ZNF572
PRKAR2A	SRPK1	ZNF582-AS1
PRKAR2A-AS1	SRRD	ZNF583
PRMT6	SS18L1	ZNF593
PRNP	ST6GALNAC3	ZNF597
PROB1	STRAP	ZNF613
PRODH	STRBP	ZNF614
PRORSD1P	STXBP5-AS1	ZNF615
PRPF4	STXBP6	ZNF639
PRR25	STYX	ZNF649
PSENEN	SUGT1	ZNF667
PSME1	SYCP3	ZNF669
PSME2	SYDE2	ZNF677
PSTK	SYT7	ZNF684
PTDSS1	TACR2	ZNF728
PTDSS2	TAF5	ZNF75A
PTER	TANC1	ZNF781
PTP4A3	TAPT1	ZNF823
PTPRU	TAS1R3	ZNF844
PVR	TAS2R7	ZNF879
PXMP2	TAS2R8	ZNF92
PYGM	TBC1D7	ZSCAN16
QPRT	TBX3	ZSCAN2
RAB3A	TBX5	ZUFSP
RAB40B	TCF24	ZWINT
RABGGTA	TCN1
RAD23A	TCP11L2
RAP1GAP2	TDRD6
RASGRP2	TECRL
RASGRP3	TENM2
RBBP7	TFB1M
RBP1	TFB2M
RCAN2	TFPI2
RCBTB1	THAP10
RCOR2	THAP2
RCSD1	THAP5
RDH14	THNSL1
REEP2	THOC7-AS1
REPS2	THRB-AS1
RET	TIFA
RFESD	TIMM23B
RGR	TIMM8A
RGS9BP	TM2D3
RHAG	TMC5
RHBDL1	TMED10P1
RHOD	TMEFF2
RHPN2	TMEM106B
RIBC1	TMEM108-AS1
RIPPLY2	TMEM116
RITA1	TMEM117
RMND1	TMEM161B
RNASEH2A	TMEM17
RNASEH2C	TMEM170A
RNF103-CHMP3	TMEM170B
RNF114	TMEM189
RNF157	TMEM245
RNF187	TMEM251
RNF207	TMEM38B
RNMTL1	TMEM55A
ROCK1P1	TMEM62
ROPN1B	TMEM65
RORC	TMEM67
ROS1	TMEM69
RP1L1	TMEM70
RPLP1	TMEM97
RPP14	TMLHE
RPP21	TNFRSF19
RPS4Y1	TNFSF4
RPUSD2	TOB1
RPUSD3	TOP2B
RRAGD	TOX4
RSPH3	TP53TG5
RTCA-AS1	TPD52
SAMD10	TPI1P3
SARS2	TRHR
SAT2	TRIM45
SAYSD1	TRIM7
SBK2	TRMT1L
SCAMP2	TSACC
SCARNA9L	TSEN15
SCGB1D2	TSHB
SCN1A	TSLP
SCNM1	TSPAN13
SDE2	TSPAN2
SDHA	TSPYL4
SDHB	TSTD3
SDHD	TTC19
SDR42E1	TUBA3D
SDR9C7	TUBB1
SEC61G	TUBE1
SECTM1	TUBGCP4
SELENBP1	TXNL1
SERP2	UBA5
SERPINB6	UBE2A
SERTAD3	UBE2D1
SERTM1	UBE2E3
SETD6	UBE2QL1
SETD9	UBE2U
SFXN4	UBE3D
SGPP2	UBR3
SGSM1	UBXN2B
SH2D3C	UCHL5
SH3RF2	UCKL1-AS1
SHISA8	UCN
SIAE	UPRT
SIRT3	URAHP
SIRT4	USP13
SIRT5	USP28
SKIDA1	USP3-AS1
SLC12A7	USP37
SLC15A2	USP38
SLC16A1	USP51
SLC16A10	UTP15
SLC22A18	VASH2
SLC25A12	VCPKMT
SLC25A15	VEGFA
SLC25A26	VN1R1
SLC25A3	VTCN1
SLC25A4	VWA5B2
SLC25A46	WARS
SLC26A9	WDR31
SLC27A4	WDR37
SLC27A5	WDR88
SLC27A6	WDSUB1
SLC29A1	WT1-AS
SLC29A2	WWP1
SLC2A1	XBP1
SLC2A11	XCL1
SLC2A12	XPNPEP3
SLC2A4	YBX2
SLC2A5	YIPF6
SLC35A2	YTHDF1
SLC35A4	YTHDF2
SLC36A2	YTHDF3
SLC37A4	ZADH2
SLC39A14	ZBED5
SLC44A3	ZBTB26
SLC48A1	ZBTB43
SLC4A3	ZBTB5
SLC9A3R2	ZBTB9
SLC9A6	ZC2HC1C
SMCO4	ZC3H12C
SMG8	ZCCHC2
SMIM1	ZCCHC4
SMIM5	ZCWPW1
SMTN	ZCWPW2
SMYD1	ZDHHC23
SNAPC1	ZFP3
SNAPC3	ZFY
SNF8	ZHX2
SNHG15	ZMAT4
SNHG16	ZNF10
SNORA31	ZNF112
SNORA65	ZNF132
SNORA69	ZNF17
SNORD104	ZNF181
SNORD116-25	ZNF192P1
SNORD2	ZNF195
SNORD22	ZNF200
SNORD26	ZNF211
SNORD28	ZNF222
SNORD31	ZNF223
SNORD38B	ZNF225
SNORD45C	ZNF230
SNORD49B	ZNF233
SNORD52	ZNF252P-AS1
SNORD59A	ZNF253
SNORD65	ZNF256
SNORD75	ZNF260
SNRPD3	ZNF280B
SNX22	ZNF281
SOD2	ZNF284
SOX15	ZNF296
SOX2-OT	ZNF331
SOX9-AS1	ZNF33B
SPACA6P-AS	ZNF35
SPAG7	ZNF382
SPATA17	ZNF383
SPATA25	ZNF404
SPG7	ZNF419
SPOCK2	ZNF431
SPR	ZNF432
SPRYD4	ZNF440
SPSB2	ZNF443
SPTSSB	ZNF461
SPTY2D1-AS1	ZNF473
SPX	ZNF527
SRL	ZNF529
SRRM4	ZNF540
SS18L2	ZNF547
SSR3	ZNF548
SSSCA1-AS1	ZNF550
SSTR1	ZNF555
SSU72	ZNF559-ZNF177
ST6GALNAC2	ZNF582
STAM-AS1	ZNF585A
STARD10	ZNF606
STARD7	ZNF620
STOML2	ZNF648
STPG2	ZNF667-AS1
STRADB	ZNF674-AS1
STRIP2	ZNF682
SUCLA2	ZNF710
SUCLG1	ZNF714
SUGCT	ZNF770
SUOX	ZNF772
SURF1	ZNF776
SUV39H1	ZNF780B
SUV420H2	ZNF786
SYCE2	ZNF883
SYCP2L	ZNRF2P1
SYNDIG1	ZNRF3
SYPL2	ZPBP
SYT13	ZRANB2-AS2
TACO1	ZSCAN1
TADA2B	ZSCAN9
TAF13	ZSWIM1
TAF6L	ZW10
TAF8	ZYG11B
TARS
TARS2
TBL3
TBXA2R
TCEA3
TCP10L
TCTEX1D4
TDRD1
TEAD2
TEAD4
TECR
TEF
TESC
TEX2
TEX40
TFEB
TGFA
TGFBR3L
THAP8
THOC3
THOC5
THRIL
TIGD2
TIMM10B
TIMM8B
TIMMDC1
TKTL1
TLCD1
TMC4
TMEM120A
TMEM134
TMEM141
TMEM143
TMEM150C
TMEM151B
TMEM159
TMEM177
TMEM178A
TMEM178B
TMEM179B
TMEM180
TMEM183A
TMEM186
TMEM19
TMEM192
TMEM198
TMEM206
TMEM223
TMEM25
TMEM261
TMEM27
TMEM38A
TMEM40
TMEM41B
TMEM53
TMEM63C
TMEM74B
TMEM99
TMPRSS13
TMTC4
TMUB1
TMX4
TNF
TNFAIP8
TNFRSF10A
TNFRSF13C
TNFRSF21
TOB1-AS1
TOM1
TOM1L1
TONSL
TOR4A
TPPP
TPRN
TRAK1
TRAP1
TRAPPC5
TRIM16
TRIM31
TRIM39
TRIM54
TRIM63
TRIM68
TRMT12
TRMT2B
TRMU
TRNAU1AP
TRPT1
TSEN2
TSFM
TSPAN12
TSPAN19
TSPYL1
TSPYL5
TST
TTC32
TTC36
TTC39A
TTC4
TTTY14
TTYH2
TUBA3E
TUBA8
TUBAL3
TUBB4B
TUSC1
TUSC3
TWF2
TXNDC15
TXNL4B
TXNRD2
UBE2G1
UBE2M
UBE2T
UBN1
UBXN10
UBXN10-AS1
UCKL1
UFSP1
ULBP2
ULK3
UPB1
UPK3A
UQCC1
UQCRC1
UQCRC2
UQCRFS1
USP10
USP2
VDAC1
VDAC2
VIPR1
VRK2
VWA3A
VWA7
VWC2
WBP2
WDR62
WNK3
WNT5A
WNT5B
WNT6
WNT9B
WRAP53
WSCD1
WT1
WWTR1-AS1
XRCC2
XRCC6BP1
YIPF7
YY1AP1
ZBED6CL
ZBED9
ZBTB18
ZC3HC1
ZCCHC3
ZDHHC13
ZNF174
ZNF252P
ZNF330
ZNF366
ZNF367
ZNF416
ZNF48
ZNF491
ZNF503-AS2
ZNF530
ZNF554
ZNF579
ZNF584
ZNF629
ZNF672
ZNF702P
ZNF77
ZNF784
ZNF835
ZNF839
ZNF843
ZNF93
ZNHIT2
ZNRD1
ZSCAN16-AS1
ZSCAN31

## Sheet: differential expressed genes
gene	baseMean	log2FoldChange	lfcSE	stat	pvalue	padj
A1BG-AS1	34.6201	1.2832	0.417152	3.07609	0.00209735	0.0108237
A1CF	25.1405	-1.60606	0.532573	-3.01566	0.00256418	0.0127234
A3GALT2	4.27199	1.42688	0.583235	2.44649	0.0144253	0.048971
A4GNT	2.06021	2.55247	0.939599	2.71655	0.00659654	0.0267136
AADACL3	2.36554	2.52561	1.00328	2.51735	0.0118242	0.0420562
ABCA13	15.4116	1.88102	0.617836	3.04453	0.00233048	0.011766
ABCC5-AS1	26.7136	-2.04529	0.465865	-4.39031	1.13189e-05	0.000154604
ABCG2	740.621	1.03051	0.175077	5.88605	3.95527e-09	2.23329e-07
ABI3BP	3259.82	1.09395	0.260901	4.19298	2.75318e-05	0.000319752
ABRA	3049.24	-1.35176	0.261892	-5.1615	2.44982e-07	6.67962e-06
ACAN	175.324	1.44325	0.435864	3.31124	0.000928831	0.00568381
ACE2	4105.22	1.32631	0.25114	5.28116	1.28371e-07	4.03076e-06
ACKR2	45.5532	1.56546	0.272461	5.74565	9.15667e-09	4.45806e-07
ACTG2	377.107	1.39424	0.563487	2.4743	0.0133498	0.0462379
ACTL7A	3.43127	3.11761	0.918774	3.39323	0.000690731	0.00447633
ACVR1C	307.971	2.45431	0.564715	4.3461	1.38579e-05	0.000183016
ADAM11	758.74	-2.88519	0.386478	-7.46535	8.3081e-14	2.57991e-11
ADAM12	120.408	2.05223	0.269309	7.62036	2.52968e-14	9.23546e-12
ADAM18	5.21915	4.53918	1.06712	4.25368	2.10286e-05	0.000256778
ADAM2	3.81285	2.1704	0.885286	2.45164	0.0142206	0.0484823
ADAM5	3.39211	1.85271	0.695635	2.66333	0.00773704	0.0302022
ADAMTS10	793.714	1.27194	0.203183	6.26009	3.84766e-10	3.19994e-08
ADAMTS17	229.911	1.20346	0.238979	5.03587	4.75691e-07	1.1737e-05
ADAMTS18	5.91705	3.26283	0.826428	3.94811	7.87698e-05	0.00075949
ADAMTS2	1007.14	1.85909	0.28358	6.55581	5.5341e-11	6.30711e-09
ADAMTSL1	613.558	1.23903	0.403729	3.06897	0.00214801	0.0110068
ADAMTSL2	1488.8	2.0292	0.262241	7.73792	1.01054e-14	3.95766e-12
ADC	310.401	1.44144	0.195362	7.37829	1.60339e-13	4.48534e-11
ADCY2	72.4546	1.39872	0.334668	4.17941	2.92264e-05	0.000335395
ADIPOQ	2693.56	2.78378	0.777002	3.58272	0.000340035	0.00249978
ADRA2A	156.537	1.00452	0.326796	3.07384	0.00211322	0.0108767
AEBP1	8592.53	1.92823	0.399031	4.83227	1.34984e-06	2.75336e-05
AFF2	61.9239	1.81997	0.326559	5.57317	2.50139e-08	1.02433e-06
AGBL2	12.6261	1.01733	0.376528	2.70186	0.00689521	0.0275757
AGMO	100.69	1.35139	0.208645	6.47695	9.35955e-11	9.83437e-09
AHNAK2	1407.25	1.40091	0.349424	4.00921	6.09218e-05	0.000616372
AICDA	3.81525	1.64476	0.637164	2.58138	0.00984048	0.036417
AKR7A2P1	73.7641	-1.82821	0.587831	-3.11009	0.00187029	0.00988858
AKR7L	8.12526	1.75503	0.444733	3.94626	7.93808e-05	0.000764355
ALAS2	17.2062	1.57441	0.454463	3.46433	0.000531562	0.0036108
ALB	3.70074	1.49612	0.577114	2.59241	0.00953054	0.0354985
ALDH1A3	470.418	1.09677	0.144735	7.57779	3.51488e-14	1.18298e-11
ALOX15B	18.3555	4.00583	0.715395	5.59947	2.15003e-08	9.06296e-07
AMHR2	19.6915	-1.08566	0.392045	-2.76922	0.0056191	0.0235753
AMPD1	5.22615	1.93766	0.704863	2.74899	0.00597797	0.0247674
AMPH	373.823	1.02315	0.173195	5.9075	3.47329e-09	2.02202e-07
ANGPTL4	253.706	1.52814	0.305151	5.0078	5.50552e-07	1.31912e-05
ANGPTL5	212.275	1.16984	0.294506	3.9722	7.12107e-05	0.000700233
ANKDD1B	61.1696	1.26795	0.265069	4.78349	1.72276e-06	3.36736e-05
ANKRD20A11P	2.82435	3.05419	0.95939	3.18347	0.00145521	0.00810166
ANKRD22	19.2644	1.79574	0.527037	3.40723	0.000656249	0.00429523
ANKRD24	54.3667	1.65573	0.295232	5.60823	2.04407e-08	8.73597e-07
ANKRD26P1	15.0339	2.23741	0.492308	4.54474	5.50033e-06	8.51129e-05
ANKRD31	34.2625	1.16694	0.225948	5.16463	2.40911e-07	6.58531e-06
ANKRD34C	138.665	1.28086	0.338272	3.78648	0.000152794	0.00130292
ANKRD36BP2	37.1588	1.29531	0.273236	4.74062	2.13066e-06	3.99429e-05
ANKRD45	16.67	1.5597	0.314246	4.96332	6.92999e-07	1.60507e-05
ANKRD55	8.24415	1.51925	0.605071	2.51087	0.0120435	0.0426742
ANKS4B	12.5498	-1.48252	0.5528	-2.68184	0.00732181	0.0288849
ANLN	107.269	1.42462	0.349675	4.07413	4.6186e-05	0.000493231
ANO3	32.9992	1.20269	0.358167	3.3579	0.000785375	0.00497705
AOC3	1902.72	1.10288	0.211118	5.22398	1.7512e-07	5.16017e-06
AOC4P	10.797	1.5399	0.548747	2.8062	0.00501289	0.0216258
APBB1IP	187.507	1.03895	0.23174	4.48327	7.35083e-06	0.000108599
APCDD1L-AS1	12.3211	2.00014	0.460427	4.34409	1.39852e-05	0.000184151
APOF	4.96003	-1.7783	0.560002	-3.17553	0.00149565	0.00828366
AQP4	287.084	-2.85305	0.567808	-5.02467	5.04288e-07	1.22462e-05
AQP8	0.915909	3.12055	1.20044	2.5995	0.00933585	0.0349607
AQP9	63.3736	1.9862	0.610229	3.25485	0.00113454	0.00668744
AQPEP	115.995	1.57863	0.53141	2.97064	0.0029718	0.0143333
AREG	35.9822	-1.7284	0.497248	-3.47592	0.0005091	0.00348349
ARHGAP22	503.347	1.01812	0.181449	5.61102	2.01143e-08	8.64794e-07
ARHGAP33	113.891	1.29925	0.260035	4.99645	5.83963e-07	1.38531e-05
ARHGDIG	155.888	1.11296	0.189298	5.87942	4.11717e-09	2.29751e-07
ARNTL2	366.713	1.26069	0.185209	6.80686	9.97521e-12	1.50256e-09
ARRDC2	1995.77	1.27006	0.204806	6.20128	5.60044e-10	4.355e-08
ARRDC5	12.7051	1.18892	0.366902	3.24042	0.00119355	0.00696344
ARSJ	436.851	1.21337	0.175384	6.91838	4.56824e-12	8.13221e-10
ART5	69.5237	-2.01414	0.321272	-6.26927	3.62746e-10	3.05217e-08
ASB15	2173.04	-1.25279	0.188092	-6.66052	2.72861e-11	3.54062e-09
ASGR1	14.2344	1.10101	0.34017	3.23666	0.00120938	0.00703483
ASGR2	10.0734	1.44524	0.477522	3.02654	0.00247372	0.0123542
ASIC2	8.96503	2.01855	0.707357	2.85365	0.00432197	0.0192664
ASPN	8934.45	1.77674	0.338801	5.24422	1.56949e-07	4.7527e-06
ATCAY	25.5943	-1.23815	0.488488	-2.53465	0.0112558	0.0403976
ATE1-AS1	24.4602	1.62601	0.454143	3.5804	0.000343072	0.0025161
ATF3	942.366	-1.62467	0.305102	-5.32501	1.00946e-07	3.2889e-06
ATG9B	22.97	-1.03109	0.391346	-2.63474	0.00842029	0.0323188
ATP1A4	27.6514	1.33648	0.330188	4.04764	5.17372e-05	0.00054098
ATP1B3	1803.89	-1.39542	0.403298	-3.46004	0.000540099	0.00365726
ATP1B4	242.061	3.92418	0.582216	6.74007	1.58308e-11	2.25825e-09
ATP2A2	135340	-1.41917	0.168249	-8.43492	3.31431e-17	2.46173e-14
ATP2B3	4.34894	2.63855	0.789006	3.34415	0.000825354	0.00516056
ATRNL1	1690.79	2.04554	0.438192	4.66814	3.03946e-06	5.30981e-05
B3GAT2	4.15803	1.70538	0.533556	3.19624	0.0013923	0.00782362
BAALCOS	3.70112	-1.53847	0.515856	-2.98236	0.00286032	0.013892
BANK1	33.2388	1.75986	0.33473	5.25757	1.45975e-07	4.49827e-06
BBOX1	9.30724	2.03555	0.605151	3.36371	0.000769032	0.00488354
BCL2A1	21.5919	1.44579	0.396947	3.64228	0.000270231	0.00206704
BEGAIN	44.9491	1.47411	0.305189	4.83015	1.3643e-06	2.77236e-05
BEND6	63.1466	1.24475	0.211965	5.87245	4.29407e-09	2.37774e-07
BGN	4882.5	1.73625	0.353405	4.91291	8.97339e-07	1.98216e-05
BIRC5	17.8197	1.55999	0.558064	2.79536	0.00518417	0.0221619
BLID	39.4907	1.28619	0.434913	2.95734	0.00310301	0.01483
BLM	441.628	-2.02319	0.253027	-7.99597	1.28558e-15	6.15364e-13
BMP6	520.058	1.4428	0.259685	5.55597	2.76079e-08	1.10329e-06
BMP7	377.437	-2.72938	0.519351	-5.25537	1.47729e-07	4.53935e-06
BMP8A	240.743	1.22158	0.2355	5.18719	2.13497e-07	5.95689e-06
BOC	1088.79	1.5193	0.218613	6.94974	3.6596e-12	6.73742e-10
BOK	492.901	1.40657	0.241759	5.81809	5.95247e-09	3.15028e-07
BPI	7.0588	1.65075	0.517681	3.18874	0.00142896	0.00798026
BRE-AS1	88.2356	-2.29838	0.385262	-5.96576	2.43493e-09	1.48579e-07
BRINP2	29.991	2.06716	0.469503	4.40288	1.06825e-05	0.000147976
BRSK1	245.138	1.35111	0.181978	7.42458	1.13139e-13	3.33837e-11
BTBD19	196.548	1.03956	0.225974	4.60036	4.21763e-06	6.89574e-05
C10orf10	3916.29	1.4343	0.207994	6.89589	5.35301e-12	9.2987e-10
C10orf40	2.89822	1.82869	0.668195	2.73677	0.00620459	0.0254711
C10orf55	17.1752	-1.62472	0.442354	-3.67289	0.000239827	0.00187577
C11orf80	273.374	1.24436	0.180438	6.89635	5.3357e-12	9.2987e-10
C12orf40	4.80506	1.42564	0.567823	2.51071	0.0120489	0.0426862
C14orf132	994.54	1.12956	0.250879	4.5024	6.71898e-06	0.000100785
C14orf182	22.3981	1.71722	0.32298	5.31678	1.05617e-07	3.40568e-06
C16orf89	281.832	1.4882	0.249662	5.96085	2.50925e-09	1.51824e-07
C19orf33	10.1201	21.7064	2.98553	7.27055	3.58034e-13	8.86442e-11
C19orf35	39.1388	1.18582	0.284427	4.16916	3.05728e-05	0.000348987
C1orf105	93.8476	-1.53528	0.325807	-4.71224	2.4501e-06	4.49533e-05
C1orf167	23.94	3.05017	0.711252	4.28845	1.79924e-05	0.000226641
C1QL1	61.8255	-1.6621	0.406825	-4.08554	4.39745e-05	0.000473843
C1QTNF3	103.243	1.12128	0.236848	4.73416	2.19962e-06	4.10571e-05
C1QTNF3-AMACR	17.0538	1.03142	0.268026	3.84823	0.000118977	0.00106361
C1QTNF6	71.389	1.50047	0.26569	5.64747	1.62823e-08	7.20165e-07
C1QTNF7	798.656	1.22959	0.149684	8.21453	2.12995e-16	1.39028e-13
C1RL-AS1	219.692	1.22253	0.291802	4.1896	2.79447e-05	0.000322895
C21orf90	10.4966	-1.9717	0.554588	-3.55526	0.00037761	0.00272578
C22orf24	11.2565	-1.38941	0.379154	-3.66451	0.000247808	0.00192076
C2CD4B	158.283	-2.00358	0.196275	-10.208	1.82525e-24	1.96579e-20
C2orf27A	86.6552	1.30676	0.282911	4.61897	3.85647e-06	6.43443e-05
C2orf50	3.31959	2.66744	0.650971	4.09763	4.174e-05	0.000453165
C2orf71	110.845	-1.79053	0.336073	-5.32782	9.94004e-08	3.25393e-06
C2orf72	7.05757	2.16435	0.411534	5.25923	1.44662e-07	4.46421e-06
C3orf80	37.3174	1.56624	0.345431	4.53418	5.78284e-06	8.86565e-05
C4orf48	40.5989	1.16616	0.217665	5.35761	8.4331e-08	2.82942e-06
C4orf6	3.24218	2.30117	0.851459	2.70263	0.00687941	0.027533
C5orf64	18.7287	-1.16186	0.437806	-2.65383	0.00795849	0.0309042
C6	7104.08	1.16984	0.334094	3.50152	0.000462611	0.00320819
C8orf4	2467.11	-1.03808	0.168121	-6.17463	6.63175e-10	4.99468e-08
C9	4.34795	1.78487	0.580903	3.07258	0.00212219	0.0109046
C9orf106	35.9451	1.27496	0.325423	3.91785	8.93439e-05	0.000844806
CA14	277.213	-2.77623	0.299899	-9.25721	2.09839e-20	5.02214e-17
CA3	1382.8	3.10402	0.380436	8.15912	3.37479e-16	2.01925e-13
CA5B	462.498	1.06743	0.175787	6.07229	1.26099e-09	8.51466e-08
CACNA1B	33.2948	2.31505	0.503471	4.59817	4.26212e-06	6.93924e-05
CACNA1S	12.4752	1.79548	0.356693	5.03369	4.81122e-07	1.18439e-05
CACNA2D3	1160.65	-1.38478	0.17286	-8.01099	1.13784e-15	5.57026e-13
CACNA2D3-AS1	17.6689	-1.31578	0.482565	-2.72665	0.00639818	0.0260918
CACNB2	3892.69	-1.31981	0.201367	-6.55428	5.59127e-11	6.33874e-09
CADM3-AS1	84.5895	1.60315	0.433261	3.7002	0.000215432	0.00172634
CAGE1	12.2883	-1.19933	0.279268	-4.29454	1.75058e-05	0.000221288
CALB2	49.8715	2.14312	0.537338	3.9884	6.65208e-05	0.000663053
CAMP	4.23236	2.88658	0.894495	3.22705	0.00125071	0.00722897
CAPN6	32.1154	2.59723	0.55481	4.6813	2.85058e-06	5.0787e-05
CARD18	4.54089	-2.67085	0.833977	-3.20255	0.00136217	0.00769909
CASC8	1.18228	2.86804	1.11537	2.57139	0.0101291	0.0372576
CASP12	58.2143	1.11434	0.238472	4.67285	2.97047e-06	5.22185e-05
CBLN4	7.59106	2.28631	0.589207	3.88033	0.000104317	0.000954538
CCDC144NL	11.2898	1.85074	0.612336	3.02242	0.0025076	0.0124858
CCDC158	92.4668	1.14606	0.207054	5.53506	3.11125e-08	1.2274e-06
CCDC168	296.173	1.17635	0.265372	4.43284	9.29989e-06	0.000132526
CCDC178	10.8748	1.96772	0.499762	3.9373	8.24022e-05	0.000790269
CCDC28B	659.806	-1.11172	0.19474	-5.70875	1.13807e-08	5.34074e-07
CCDC80	25981.1	1.68558	0.338872	4.97408	6.55569e-07	1.52494e-05
CCL11	88.3257	-1.01446	0.265319	-3.82356	0.000131536	0.00115315
CCL16	4.15918	1.98745	0.692682	2.86921	0.00411494	0.0185275
CCL2	396.843	-1.34919	0.256803	-5.25382	1.4898e-07	4.56475e-06
CCL24	17.8156	-1.58446	0.445622	-3.55562	0.000377091	0.00272294
CCL28	19.0435	1.25949	0.371929	3.38638	0.000708218	0.00455931
CCL4L2	9.00421	2.50493	0.648019	3.86551	0.000110857	0.00100246
CCL8	35.6165	-1.42002	0.326876	-4.34422	1.39769e-05	0.000184151
CCNA1	16.4824	2.48483	0.501659	4.95323	7.29932e-07	1.66908e-05
CCNB2	22.9239	1.05172	0.371344	2.83221	0.00462271	0.0203036
CCNYL2	2.44242	3.10651	1.05719	2.93845	0.00329859	0.0155644
CD177	3.73757	2.13567	0.826092	2.58526	0.00973042	0.036087
CD22	26.3536	1.11166	0.392341	2.83341	0.00460544	0.0202617
CD226	125.343	1.08437	0.197921	5.47879	4.28233e-08	1.62971e-06
CD247	62.0861	1.36277	0.281892	4.83437	1.33566e-06	2.7311e-05
CD3G	25.6778	1.13981	0.376589	3.02668	0.00247256	0.0123513
CD40LG	23.9973	1.16439	0.418291	2.78368	0.00537462	0.0227847
CD5L	32.6232	-2.54561	0.567232	-4.48777	7.19713e-06	0.000106898
CD79A	6.56114	1.41877	0.58112	2.44143	0.014629	0.0495299
CDH11	2045.22	1.11145	0.213305	5.21062	1.88211e-07	5.42714e-06
CDH15	5.91318	2.22545	0.680524	3.2702	0.00107472	0.00639314
CDH7	8.43061	3.67376	0.829633	4.42818	9.50322e-06	0.000134848
CDKN1A	3900.41	1.55025	0.334511	4.6344	3.57978e-06	6.10035e-05
CDKN2A	14.4918	1.77469	0.504133	3.52029	0.000431076	0.0030216
CDRT4	6.86673	1.65392	0.536795	3.0811	0.00206235	0.0106735
CEACAM22P	4.27245	1.93636	0.590996	3.27644	0.00105126	0.00627781
CEACAM4	23.2007	1.4874	0.31883	4.66519	3.08331e-06	5.369e-05
CEL	115.775	-2.57624	0.368624	-6.98879	2.77258e-12	5.33226e-10
CELA2B	7.32585	-1.18612	0.474829	-2.49799	0.0124899	0.0438806
CEMIP	345.947	1.02212	0.386648	2.64354	0.00820442	0.0316639
CENPM	5.45558	1.52663	0.494345	3.08818	0.00201387	0.010483
CENPW	12.6315	1.34873	0.372241	3.62326	0.000290915	0.0021987
CERCAM	1074.8	1.13188	0.187005	6.05268	1.42453e-09	9.32654e-08
CERS1	32.2804	1.3788	0.261251	5.27768	1.30828e-07	4.09599e-06
CES1P1	18.3849	1.5592	0.450335	3.46231	0.000535568	0.00363572
CES4A	201.923	1.04659	0.166834	6.27323	3.5364e-10	2.99898e-08
CETP	39.1942	-1.06772	0.357295	-2.98834	0.00280496	0.0136663
CFH	10274.8	1.37922	0.213874	6.44875	1.1278e-10	1.1405e-08
CFTR	43.7077	-3.30516	0.404422	-8.17256	3.01919e-16	1.8581e-13
CGA	1.56609	-3.42498	1.29714	-2.64041	0.00828066	0.0318908
CGN	8.08911	1.13694	0.447841	2.53872	0.011126	0.0400289
CHAC1	66.5745	1.02093	0.380723	2.68156	0.00732787	0.0289005
CHD5	58.4865	2.58379	0.321382	8.03963	9.01118e-16	4.73417e-13
CHDH	416.587	-2.06489	0.210291	-9.81919	9.30868e-23	6.68364e-19
CHEK2P2	8.73105	-3.35058	0.764806	-4.38096	1.18158e-05	0.000160475
CHGB	212.748	-1.67275	0.362404	-4.61571	3.91748e-06	6.50096e-05
CHRDL1	1518.37	1.60158	0.345628	4.63382	3.58979e-06	6.11107e-05
CHRNA1	12.1673	1.60267	0.377828	4.24178	2.21749e-05	0.000268033
CHRNA10	60.8679	-1.15538	0.270247	-4.27529	1.90888e-05	0.000238085
CHRNA3	51.5143	1.13313	0.305079	3.71423	0.000203826	0.00164374
CHRNA4	8.66022	-1.4386	0.492927	-2.91848	0.00351742	0.0163746
CHRNE	40.7966	1.3406	0.369935	3.62388	0.000290214	0.00219418
CHST6	344.698	1.96686	0.40036	4.91274	8.98138e-07	1.98216e-05
CHST9	256.33	-1.55305	0.432857	-3.58791	0.000333337	0.00245977
CIDEA	178.24	2.47842	0.529057	4.6846	2.80501e-06	5.0141e-05
CIDEB	59.7192	4.38612	1.59778	2.74513	0.00604862	0.0249832
CIDEC	439.965	2.67041	0.790627	3.37758	0.000731262	0.00467539
CILP	6285.98	1.26938	0.266364	4.7656	1.88289e-06	3.61152e-05
CIT	211.949	1.32554	0.174447	7.59852	2.99547e-14	1.05775e-11
CITED1	7.8629	1.31077	0.494144	2.65261	0.00798712	0.0309695
CKMT1A	2.90366	4.78508	1.10168	4.34345	1.40266e-05	0.000184241
CKMT1B	4.88967	3.27814	1.02156	3.20895	0.00133223	0.00757755
CLCA2	4.92258	1.33825	0.544499	2.45777	0.0139802	0.0478674
CLEC11A	413.585	1.16779	0.196082	5.95562	2.59094e-09	1.55456e-07
CLEC2L	4.35024	-1.74479	0.632753	-2.75746	0.00582532	0.0242676
CLEC4C	1.75523	3.17475	0.92489	3.43257	0.000597899	0.00398476
CLEC4E	75.6203	1.50855	0.339684	4.44104	8.95236e-06	0.000128299
CLIP3	136.025	1.29471	0.268858	4.8156	1.46756e-06	2.95432e-05
CLMP	870.181	1.15602	0.174622	6.62014	3.5886e-11	4.39195e-09
CLSTN2	1130.99	1.10231	0.215057	5.12567	2.9648e-07	7.9233e-06
CNBD1	11.3694	2.24135	0.479028	4.67895	2.88346e-06	5.11019e-05
CNGA4	3.85232	1.75746	0.587293	2.99248	0.00276723	0.0135222
CNGB3	45.2457	-1.30585	0.470498	-2.77547	0.00551215	0.0232216
CNR1	91.3871	1.50032	0.248685	6.03299	1.60958e-09	1.03803e-07
CNTN5	40.4056	1.41792	0.481626	2.94402	0.00323977	0.0153406
CNTNAP4	7.51691	-1.30725	0.502689	-2.60052	0.00930835	0.0348942
COL11A1	29.367	3.11643	0.452478	6.88747	5.67916e-12	9.78633e-10
COL12A1	11990.5	1.02547	0.200152	5.12344	3.00019e-07	7.96249e-06
COL14A1	11189.9	1.80358	0.25832	6.98194	2.91131e-12	5.54952e-10
COL16A1	4207.73	1.76718	0.226114	7.81545	5.47665e-15	2.2686e-12
COL1A1	11824.3	2.52229	0.405505	6.22013	4.96741e-10	3.93375e-08
COL1A2	47663.1	1.43782	0.230566	6.23607	4.48694e-10	3.59289e-08
COL20A1	16.3717	2.71845	0.546001	4.97883	6.39688e-07	1.49284e-05
COL22A1	150.716	3.51448	0.404553	8.68732	3.71076e-18	3.63317e-15
COL24A1	475.024	1.44511	0.244093	5.92032	3.2131e-09	1.88583e-07
COL3A1	53638.8	1.83161	0.267158	6.8559	7.08646e-12	1.14769e-09
COL5A1	6377.47	1.3177	0.223637	5.89214	3.81235e-09	2.17244e-07
COL5A2	7105.47	1.18552	0.19378	6.11785	9.48456e-10	6.72031e-08
COL6A4P2	16.3707	1.07062	0.361735	2.95968	0.00307959	0.0147508
COL8A1	3881.71	1.70903	0.198643	8.60355	7.72879e-18	6.65912e-15
COL8A2	464.031	1.14255	0.271939	4.2015	2.65157e-05	0.00031007
COLQ	923.795	1.96034	0.29481	6.64952	2.94055e-11	3.77021e-09
CORIN	7827.89	-1.42055	0.351345	-4.04318	5.27305e-05	0.00054871
COX20	625.837	1.63502	0.537688	3.04083	0.00235928	0.0118875
CP	518.993	2.06218	0.37927	5.43722	5.4118e-08	1.98925e-06
CPA1	3.66547	1.98454	0.798729	2.48462	0.0129691	0.0451592
CPNE4	1736.28	-1.44377	0.440923	-3.27442	0.0010588	0.0063176
CPNE5	1134.18	-1.59072	0.427963	-3.71696	0.000201633	0.00162727
CPNE6	11.4844	1.11867	0.413977	2.70226	0.00688701	0.0275531
CPXM2	1295.63	1.51334	0.289287	5.23129	1.68332e-07	5.0081e-06
CPZ	50.5956	1.54017	0.382946	4.02189	5.77334e-05	0.00059218
CRABP2	53.1539	1.83801	0.330512	5.56109	2.68095e-08	1.07738e-06
CREG2	9.38686	1.38089	0.566327	2.43833	0.0147553	0.049801
CRHR1	6.86676	1.76144	0.533757	3.30009	0.000966536	0.00586952
CRISPLD1	533.603	1.91881	0.271066	7.07878	1.45428e-12	3.04127e-10
CRLF1	611.2	2.01012	0.390919	5.14204	2.71765e-07	7.33561e-06
CSF3R	245.524	1.28023	0.294779	4.34302	1.40539e-05	0.000184361
CSMD2	65.6296	1.08795	0.262429	4.1457	3.38778e-05	0.00038086
CST2	7.58973	3.95055	0.821795	4.80722	1.53045e-06	3.06945e-05
CST6	7.09762	1.41973	0.495264	2.86662	0.00414885	0.0186452
CSTA	35.7635	1.30077	0.409416	3.17714	0.00148735	0.00825073
CT62	145.363	-1.28257	0.382451	-3.35356	0.000797787	0.00503202
CTB-178M22.2	40.4455	-1.16024	0.392123	-2.95887	0.00308774	0.0147767
CTGF	7393.93	1.76266	0.514914	3.42321	0.000618866	0.00410039
CTSK	1279.55	1.14943	0.186836	6.15209	7.64664e-10	5.6407e-08
CTSL3P	2.09888	-2.28858	0.769937	-2.97243	0.00295456	0.0142707
CXCL14	211.499	-1.2146	0.408834	-2.97089	0.00296937	0.014328
CXCR1	22.2325	2.37737	0.556968	4.26842	1.96865e-05	0.000243362
CXCR2P1	4.88362	1.38844	0.514002	2.70123	0.00690829	0.0276229
CXXC1P1	2.25114	2.44484	0.793375	3.08157	0.00205912	0.0106625
CYCSP52	5.26614	-1.89748	0.591521	-3.20781	0.00133751	0.00759758
CYLC1	3.05323	3.73457	1.06847	3.49524	0.000473638	0.00328044
CYP11A1	76.3137	1.18352	0.227397	5.20466	1.94352e-07	5.57118e-06
CYP19A1	59.0975	1.20417	0.397125	3.03223	0.00242754	0.012183
CYP1A1	624.537	-4.96059	0.737189	-6.72906	1.7076e-11	2.40403e-09
CYP27C1	35.7812	1.37212	0.28016	4.89764	9.6996e-07	2.10402e-05
CYP2C19	3.66234	2.35963	0.625927	3.76981	0.000163369	0.00137675
CYP4A11	20.5317	-1.51449	0.470286	-3.22037	0.00128026	0.00736559
CYP4B1	1142.77	-1.00853	0.264587	-3.81172	0.000138004	0.0011996
CYP4F24P	69.3327	1.28124	0.389905	3.28603	0.00101608	0.00611695
CYP4F3	13.0833	2.98714	0.489383	6.1039	1.03509e-09	7.26247e-08
CYSLTR1	225.383	1.11062	0.191436	5.80153	6.57132e-09	3.41899e-07
CYTIP	235.668	1.1622	0.202234	5.74684	9.09258e-09	4.45123e-07
DAO	1.48775	2.91816	1.18956	2.45314	0.0141615	0.0483346
DBH-AS1	21.0645	1.87379	0.387911	4.83046	1.36215e-06	2.77061e-05
DBX2	19.7271	1.27855	0.485089	2.63571	0.00839621	0.0322551
DCC	7.1694	1.48557	0.552245	2.69005	0.00714405	0.0283498
DCDC2C	5.30215	1.41287	0.501146	2.81927	0.00481335	0.0209956
DCX	13.3479	1.14708	0.445506	2.57478	0.0100305	0.036977
DDAH1	1908.6	1.12755	0.215093	5.24214	1.58722e-07	4.78835e-06
DDIT4	8186.32	1.48552	0.209512	7.0904	1.3373e-12	2.85202e-10
DDTL	136.431	-1.22415	0.227819	-5.37335	7.7285e-08	2.6216e-06
DDX11	265.475	1.68048	0.266247	6.31173	2.75935e-10	2.44113e-08
DEFB132	14.3593	3.86717	0.739369	5.23036	1.6918e-07	5.01949e-06
DEGS2	12.6653	1.3791	0.448354	3.07593	0.0020985	0.0108268
DGKI	136.793	1.33985	0.249155	5.37757	7.54988e-08	2.56505e-06
DHRS7C	753.836	-3.42244	0.658972	-5.1936	2.06266e-07	5.83833e-06
DHRS9	155.419	1.07121	0.252912	4.23552	2.28028e-05	0.00027451
DIAPH3	35.8918	1.97332	0.346433	5.69612	1.22566e-08	5.65328e-07
DIO2	4989.63	1.08786	0.233783	4.6533	3.26669e-06	5.64723e-05
DIRAS2	9.41546	2.0552	0.578267	3.55408	0.000379309	0.00273346
DKFZP434A062	6.75058	1.23594	0.412521	2.99607	0.0027348	0.0133881
DKFZP434H168	10.0726	-1.27977	0.510099	-2.50886	0.0121122	0.0428331
DKFZp779M0652	98.3532	-1.03558	0.27408	-3.7784	0.00015784	0.00133538
DKK2	241.875	1.12411	0.328873	3.41805	0.000630706	0.00415456
DLK1	537.071	-1.79755	0.608624	-2.95347	0.00314224	0.014961
DLK2	76.0813	1.08481	0.231255	4.69095	2.71946e-06	4.89366e-05
DNAH5	43.4549	1.44166	0.295007	4.88686	1.02456e-06	2.21132e-05
DNAJC22	15.8332	1.68648	0.352774	4.78061	1.74761e-06	3.40666e-05
DNASE1L2	49.6031	-1.11265	0.245751	-4.52755	5.96718e-06	9.10291e-05
DNASE1L3	166.476	1.04004	0.390957	2.66025	0.00780838	0.0304531
DNM1	519.478	1.39887	0.248077	5.63887	1.71174e-08	7.54006e-07
DNM1P35	14.4213	1.10637	0.30598	3.61582	0.000299395	0.00225174
DPEP1	6.48481	2.91976	0.936092	3.1191	0.00181407	0.00965054
DPY19L2P2	524.922	-1.36054	0.210635	-6.45924	1.05228e-10	1.08972e-08
DPY19L2P4	297.814	-1.44397	0.229977	-6.27875	3.41307e-10	2.9407e-08
DPYS	5.41561	1.33297	0.507579	2.62614	0.00863587	0.0329271
DPYSL3	6825.61	1.05309	0.163286	6.44939	1.12298e-10	1.1405e-08
DRP2	31.7384	1.05493	0.304837	3.46065	0.000538883	0.0036508
DUOX2	44.336	1.10111	0.369397	2.98084	0.0028746	0.013952
DUOXA1	28.4196	1.13943	0.339701	3.35422	0.000795888	0.00502523
DUSP5P1	11.8629	1.83486	0.580002	3.16354	0.00155862	0.00854267
DUXAP10	27.1335	2.07972	0.531195	3.91517	9.03404e-05	0.000852357
ECT2L	797.478	1.34334	0.253859	5.29168	1.21197e-07	3.82222e-06
EDA2R	416.605	2.53975	0.388553	6.53644	6.3001e-11	6.99505e-09
EDN1	305.422	1.4477	0.255917	5.65689	1.54137e-08	6.83554e-07
EFEMP1	5108.13	1.20369	0.279646	4.30433	1.67491e-05	0.000213224
EFNA2	2.63287	3.50859	0.916953	3.82636	0.000130052	0.0011448
EHF	60.1463	-1.29183	0.267493	-4.82942	1.36933e-06	2.77996e-05
ELN	3993.59	1.6418	0.255236	6.43249	1.25528e-10	1.24603e-08
EMR1	16.5611	1.71987	0.328083	5.24217	1.58697e-07	4.78835e-06
EN1	1.48769	3.21994	1.12382	2.86516	0.00416797	0.0187076
ENC1	2144.34	1.1907	0.205656	5.78977	7.04837e-09	3.60751e-07
EP300-AS1	75.4124	-1.74454	0.270809	-6.44197	1.17932e-10	1.18704e-08
EPHA1-AS1	32.3528	1.01199	0.3216	3.14672	0.00165114	0.00893605
EPHA3	3951.69	1.29265	0.170544	7.57955	3.46759e-14	1.18298e-11
EPHA4	3612.12	1.16035	0.188457	6.15713	7.40772e-10	5.48324e-08
EPHA5	110.681	1.08346	0.354065	3.06007	0.00221285	0.0112635
EPN3	315.939	-1.11632	0.206542	-5.4048	6.48806e-08	2.26504e-06
ERC2	121.243	1.6188	0.320263	5.05461	4.31268e-07	1.08018e-05
ERC2-IT1	2.05949	1.6886	0.635856	2.65564	0.00791587	0.0308054
EREG	151.746	-3.97369	0.856106	-4.64159	3.45742e-06	5.92936e-05
ERMN	7.86091	1.27048	0.454982	2.79236	0.00523245	0.0223005
ESM1	60.8949	1.94637	0.372516	5.22494	1.74215e-07	5.14054e-06
ETNPPL	363.732	-2.48703	0.433933	-5.73138	9.96168e-09	4.73674e-07
ETV4	89.1631	1.30034	0.232426	5.59465	2.21071e-08	9.30051e-07
EVC	1590.12	1.02877	0.200955	5.11942	3.0648e-07	8.11004e-06
EVC2	447.328	1.08231	0.192108	5.63388	1.76203e-08	7.72998e-07
EXOC3L4	52.4361	1.06246	0.348049	3.05262	0.00226852	0.0114812
EXPH5	167.99	-1.56153	0.298192	-5.23667	1.63499e-07	4.90496e-06
EYA2	79.4487	1.33832	0.23405	5.71807	1.07742e-08	5.07824e-07
F2R	4265.99	1.60403	0.264243	6.07028	1.27686e-09	8.56806e-08
F2RL1	334.302	1.12962	0.318993	3.54121	0.000398301	0.00282929
F2RL2	276.252	1.61039	0.423844	3.79949	0.000144992	0.00125176
F2RL3	310.216	-1.34068	0.470406	-2.85004	0.00437134	0.0194382
F7	10.8726	1.52042	0.389312	3.90541	9.40663e-05	0.00088035
FABP4	5963.24	1.65997	0.371194	4.47198	7.74996e-06	0.000113406
FABP6	45.6315	-1.35552	0.417278	-3.24848	0.00116024	0.00680228
FAM133CP	176.413	1.23447	0.304271	4.05712	4.96813e-05	0.000522272
FAM135B	43.0655	1.30002	0.322203	4.03479	5.46502e-05	0.00056513
FAM155A	82.2139	1.39385	0.216003	6.45291	1.09723e-10	1.12545e-08
FAM155A-IT1	24.2559	1.40262	0.44341	3.16326	0.00156013	0.00854879
FAM155B	907.129	-2.31559	0.377973	-6.12632	8.99339e-10	6.45725e-08
FAM157A	6.29615	1.05572	0.415072	2.54346	0.0109761	0.039589
FAM157B	10.1904	1.18759	0.408069	2.91027	0.00361122	0.0167389
FAM179A	388.102	-2.23729	0.411998	-5.43034	5.62456e-08	2.05526e-06
FAM180B	40.1968	1.80299	0.399952	4.50803	6.54338e-06	9.85625e-05
FAM181A	12.2058	-1.44231	0.498481	-2.89341	0.00381079	0.0174493
FAM181B	65.1478	1.24134	0.281721	4.40627	1.05164e-05	0.000145955
FAM19A5	53.4909	1.3267	0.380628	3.48555	0.000491121	0.00337656
FAM201A	53.8966	-1.18038	0.42106	-2.80334	0.00505756	0.0217699
FAM217A	4.88	2.25781	0.713272	3.16542	0.0015486	0.00850071
FAM225A	7.1354	1.52274	0.514487	2.95974	0.00307903	0.0147508
FAM225B	8.88891	2.48371	0.424143	5.85584	4.74616e-09	2.58816e-07
FAM46B	1085.03	-1.31514	0.286205	-4.59511	4.32524e-06	7.02606e-05
FAM65B	649.83	1.07304	0.187637	5.71869	1.0735e-08	5.0709e-07
FAM81A	327.582	-2.28723	0.283652	-8.06348	7.41542e-16	4.09559e-13
FAM83B	164.316	-4.10714	0.515823	-7.9623	1.68868e-15	7.73918e-13
FAP	721.578	2.39803	0.253045	9.47671	2.62433e-21	1.13056e-17
FASN	4344.38	1.61657	0.485634	3.32878	0.000872275	0.00540841
FAT3	654.47	1.19212	0.444589	2.68141	0.00733132	0.0289013
FATE1	30.6044	-1.03968	0.376597	-2.76072	0.00576733	0.0240983
FBLL1	31.8853	1.48026	0.589991	2.50896	0.0121087	0.0428279
FBN1	29585.1	1.02273	0.212839	4.8052	1.54598e-06	3.09483e-05
FBXO17	339.165	1.03017	0.155275	6.63448	3.25658e-11	4.0783e-09
FBXO39	5.79842	1.45877	0.397735	3.66769	0.000244748	0.00190351
FCGR1C	14.0078	1.39449	0.542807	2.56904	0.010198	0.0374473
FCN1	172.627	1.26123	0.43372	2.90794	0.00363823	0.0168387
FCRL1	5.71961	2.16923	0.73548	2.94941	0.00318385	0.0151157
FCRL3	16.065	1.23427	0.424676	2.90639	0.00365628	0.0168933
FCRL5	10.4509	2.32328	0.591667	3.92666	8.61325e-05	0.000819477
FCRL6	42.5476	1.07415	0.322998	3.32555	0.000882431	0.00545098
FER1L4	59.8884	1.26424	0.273891	4.61584	3.91503e-06	6.50096e-05
FER1L6	141.751	-3.9053	0.317678	-12.2933	9.84363e-35	2.12032e-30
FETUB	4.08302	1.76451	0.698266	2.52698	0.0115047	0.041158
FFAR2	10.0721	2.07883	0.57867	3.59242	0.000327618	0.00242338
FFAR4	19.3158	1.12967	0.459685	2.45748	0.0139914	0.0478904
FGF10	22.6301	-1.67995	0.468293	-3.58739	0.000334006	0.00246386
FGF10-AS1	15.6835	-1.75998	0.50753	-3.46774	0.000524862	0.00357544
FGF12	17240.9	-1.02122	0.283117	-3.60706	0.000309692	0.00231383
FGF14-IT1	104.814	1.96982	0.324807	6.06458	1.323e-09	8.79551e-08
FGFR2	102.744	1.24486	0.307573	4.04737	5.17973e-05	0.00054115
FGFR4	86.1648	-2.06186	0.38144	-5.40545	6.46442e-08	2.26045e-06
FIBIN	2580.06	1.8037	0.228444	7.89558	2.88957e-15	1.24483e-12
FLJ38576	102.888	-1.53334	0.210365	-7.28893	3.12431e-13	7.91737e-11
FLJ44635	24.2298	1.27012	0.242919	5.22856	1.70837e-07	5.04779e-06
FLRT2	1081.73	1.20729	0.249217	4.84432	1.27045e-06	2.6162e-05
FMO1	64.1791	1.13952	0.260895	4.36774	1.25536e-05	0.000168792
FMOD	4825.17	1.9302	0.457907	4.21527	2.49485e-05	0.000295269
FN1	65176.8	1.19753	0.24553	4.87731	1.07542e-06	2.29125e-05
FNDC4	161.009	1.16911	0.314005	3.72321	0.000196703	0.00159645
FNDC7	7.43572	1.46071	0.515673	2.83262	0.00461687	0.0202871
FOXC2	87.1925	1.10728	0.310605	3.56492	0.000363961	0.00263786
FOXF2	14.1955	1.35195	0.421632	3.20646	0.00134378	0.00762314
FOXL2NB	2.59352	2.26453	0.909974	2.48857	0.0128258	0.044793
FOXS1	171.573	1.0493	0.25298	4.14776	3.3575e-05	0.000378048
FPR2	25.9503	1.32269	0.492544	2.68542	0.0072439	0.0286563
FREM1	2377.81	1.02018	0.165878	6.15016	7.74049e-10	5.67109e-08
FREM2	421.65	-2.54275	0.710051	-3.58108	0.000342172	0.00251121
FRMD7	46.0355	1.25192	0.493705	2.53578	0.0112198	0.0402993
FRZB	1466.41	1.82896	0.234723	7.79198	6.59678e-15	2.68103e-12
FSHR	30.1738	-1.37226	0.345311	-3.97397	7.06849e-05	0.000696821
GABBR2	46.5224	-1.25845	0.411634	-3.05722	0.002234	0.0113518
GABRD	30.6019	1.32005	0.281129	4.69552	2.65929e-06	4.8222e-05
GABRG1	4.15719	2.09135	0.75126	2.78379	0.00537285	0.0227817
GADD45G	2277.77	1.46751	0.25178	5.82855	5.59121e-09	2.97622e-07
GADL1	32.3875	1.7605	0.335365	5.24951	1.52503e-07	4.65946e-06
GALNT13	41.7742	1.00374	0.411504	2.4392	0.0147197	0.0497197
GALNT8	60.3504	-1.06272	0.256576	-4.14195	3.44373e-05	0.000386142
GALNTL6	18.8429	-2.48106	0.663266	-3.74066	0.000183536	0.00150995
GALR1	14.4627	1.50029	0.510705	2.93768	0.00330674	0.0155961
GAP43	86.0877	1.7977	0.29754	6.04188	1.52332e-09	9.88322e-08
GBX1	9.42226	-1.30242	0.494423	-2.63423	0.00843282	0.0323506
GBX2	2.70803	1.70856	0.631447	2.70578	0.00681434	0.027359
GDF10	128.983	1.58734	0.361409	4.39209	1.12264e-05	0.000153599
GDF15	79.7478	2.9159	0.52617	5.54174	2.99479e-08	1.18799e-06
GDF6	224.614	1.42507	0.359153	3.96785	7.25238e-05	0.000710231
GDF7	130.938	1.1457	0.278382	4.11555	3.86252e-05	0.000426441
GDNF	41.6253	1.84339	0.360869	5.10818	3.25272e-07	8.50287e-06
GDNF-AS1	35.3998	1.91488	0.344305	5.56158	2.67342e-08	1.07636e-06
GDPD5	326.798	1.06536	0.238836	4.46064	8.17165e-06	0.00011861
GFI1	45.2946	1.86407	0.334623	5.57067	2.53766e-08	1.03481e-06
GLI1	85.9049	1.07251	0.21681	4.94677	7.54569e-07	1.71089e-05
GLI2	256.349	1.61797	0.243977	6.63167	3.3191e-11	4.13257e-09
GLI3	508.544	1.08745	0.219411	4.95622	7.18764e-07	1.65055e-05
GLIS1	38.1512	2.64299	0.473573	5.58097	2.39183e-08	9.88869e-07
GLRA4	2.823	1.78219	0.684144	2.605	0.00918745	0.0345794
GLYAT	15.5784	3.15846	0.691086	4.57028	4.87066e-06	7.73702e-05
GLYATL2	20.0668	1.00093	0.381147	2.6261	0.00863686	0.0329271
GMNC	32.5764	-1.601	0.554754	-2.88596	0.00390222	0.0177441
GNA14	316.483	1.16781	0.195377	5.9772	2.26999e-09	1.39702e-07
GNAT3	2.82338	2.06943	0.750491	2.75743	0.00582579	0.0242676
GNLY	59.1748	1.50079	0.352347	4.2594	2.04975e-05	0.000251433
GNMT	60.3025	-1.75016	0.281639	-6.21421	5.15831e-10	4.05511e-08
GOLGA6L4	54.4263	1.08089	0.244434	4.42201	9.77848e-06	0.000137666
GOLGA7B	26.3282	1.36259	0.329519	4.13507	3.54842e-05	0.000396082
GOLGA8T	19.503	1.13349	0.28539	3.97171	7.1359e-05	0.000701219
GP5	8.39164	1.39256	0.484598	2.87364	0.00405776	0.0183122
GPBAR1	77.8626	1.3608	0.27716	4.90982	9.11587e-07	2.00773e-05
GPC6	1323.68	1.70422	0.29581	5.7612	8.35161e-09	4.18357e-07
GPC6-AS2	10.262	2.06857	0.703277	2.94133	0.00326804	0.0154474
GPR112	11.5181	1.62423	0.441617	3.67791	0.000235157	0.0018473
GPR114	19.9162	1.01436	0.281354	3.60528	0.00031182	0.0023273
GPR128	4.53516	3.34459	0.760248	4.39933	1.08583e-05	0.000149591
GPR149	1.98441	2.77862	1.07757	2.57859	0.00992055	0.0366406
GPR173	106.361	1.42717	0.249337	5.72389	1.04114e-08	4.93968e-07
GPRC5A	49.4658	-1.15225	0.331622	-3.47459	0.000511626	0.00349744
GRAMD2	8.58298	1.51161	0.384015	3.93633	8.27358e-05	0.000792746
GRB7	20.8641	-1.23206	0.455693	-2.70372	0.0068569	0.0274837
GREM1	54.4384	4.01301	0.723597	5.54592	2.9241e-08	1.16209e-06
GRIA1	122.036	1.7082	0.311711	5.48008	4.25129e-08	1.6212e-06
GRIA2	14.148	1.53268	0.435934	3.51586	0.000438336	0.00306352
GRIA3	300.245	1.44425	0.344562	4.19155	2.77057e-05	0.000321195
GRIK4	21.023	1.17547	0.335699	3.50155	0.000462564	0.00320819
GRIK5	117.558	-1.19847	0.270222	-4.43513	9.20163e-06	0.000131347
GRIN2B	16.0682	2.033	0.402722	5.04816	4.46094e-07	1.11085e-05
GRIN2D	30.8173	1.2825	0.405956	3.1592	0.00158204	0.00863906
GRM5	13.9982	2.05534	0.415087	4.95158	7.3615e-07	1.67973e-05
GRXCR2	69.967	-1.95106	0.428568	-4.5525	5.30122e-06	8.25657e-05
GSC	25.9801	1.21927	0.402503	3.02922	0.00245184	0.0122677
GSDMB	157.997	1.02601	0.165611	6.1953	5.81746e-10	4.47529e-08
GSDMC	143.327	-1.96312	0.3988	-4.92256	8.54177e-07	1.91059e-05
GSG1L	71.1531	3.19722	0.610927	5.23339	1.6643e-07	4.96524e-06
GSTA1	1.29558	3.00911	1.11972	2.68737	0.00720162	0.0285415
GYG2	206.059	2.0541	0.533554	3.84984	0.000118194	0.00105814
GZMB	31.446	1.57154	0.359376	4.37299	1.22558e-05	0.000165407
GZMH	59.1886	1.4453	0.309503	4.66976	3.01548e-06	5.27325e-05
HAPLN1	873.92	2.09562	0.472756	4.43278	9.30266e-06	0.000132526
HAPLN3	286.983	1.21148	0.232379	5.21338	1.85428e-07	5.37566e-06
HAPLN4	5.49296	1.24631	0.508082	2.45298	0.0141678	0.0483484
HAR1A	21.4418	1.49535	0.384248	3.89163	9.95733e-05	0.000918941
HAVCR1	9.3818	1.48625	0.404431	3.6749	0.000237938	0.00186196
HBA2	179.551	3.07603	0.614954	5.00204	5.67257e-07	1.35163e-05
HBB	3773.48	1.87425	0.639161	2.93236	0.00336397	0.0158037
HBG2	4.08603	2.28405	0.906691	2.51911	0.0117653	0.0418743
HCAR1	36.9619	2.21637	0.455782	4.86279	1.15745e-06	2.43233e-05
HCAR2	22.6472	2.9936	0.670803	4.46272	8.09261e-06	0.000117542
HCAR3	6.90929	2.55994	0.767823	3.33403	0.000855976	0.00532421
HEPACAM	54.4432	1.88711	0.426004	4.42978	9.43273e-06	0.000134113
HERC2P4	28.9304	1.73271	0.508478	3.40764	0.000655283	0.00429152
HEY2	1791.73	-1.49027	0.25687	-5.80163	6.56716e-09	3.41899e-07
HGD	10.3398	1.36604	0.383106	3.5657	0.000362885	0.0026336
HHIPL2	9.47092	2.15919	0.673038	3.20813	0.00133601	0.00759106
HILS1	56.4182	-1.07714	0.413417	-2.60546	0.00917504	0.0345447
HLA-DRB5	468.225	4.24114	0.931825	4.55143	5.32815e-06	8.2925e-05
HMCN2	3798.19	1.37489	0.219722	6.25739	3.91474e-10	3.21845e-08
HOOK1	360.625	-2.01157	0.316835	-6.34896	2.16774e-10	2.00399e-08
HORMAD2	1.60308	3.63104	0.939835	3.86349	0.000111779	0.00100936
HOXB-AS1	42.0592	1.12114	0.34528	3.24703	0.00116614	0.00683318
HOXD4	31.7402	1.90759	0.433296	4.40251	1.07003e-05	0.000148063
HP08942	9.72588	2.95634	0.476061	6.21	5.29845e-10	4.13509e-08
HPCAL4	232.562	-2.75721	0.429324	-6.4222	1.34319e-10	1.30326e-08
HPD	37.8088	1.15032	0.313546	3.66875	0.000243738	0.00189835
HPSE2	13.8154	1.27834	0.492509	2.59556	0.00944374	0.0352667
HRASLS5	135.056	1.05312	0.368409	2.85855	0.00425577	0.0190394
HSPA2	2503.93	1.75203	0.29767	5.88583	3.96062e-09	2.23329e-07
HSPA7	632.382	1.05433	0.241551	4.36485	1.27211e-05	0.000170617
HTR1A	5.30092	1.67112	0.684873	2.44004	0.0146856	0.0496667
HTR2A	58.7994	2.4617	0.413332	5.95574	2.58903e-09	1.55456e-07
HUS1B	17.9356	1.26194	0.366648	3.44183	0.000577793	0.00387474
HYAL4	17.5433	1.73389	0.395935	4.37924	1.19094e-05	0.000161373
HYALP1	3.35669	1.83403	0.607418	3.01938	0.00253293	0.0125945
HYDIN	714.574	1.34338	0.143144	9.38479	6.30411e-21	1.93986e-17
HYI	140.429	23.9289	2.98431	8.01824	1.0727e-15	5.50144e-13
ID4	1519.28	1.20411	0.27605	4.36193	1.28919e-05	0.000172587
IFITM10	50.0561	1.51327	0.307522	4.92086	8.61668e-07	1.92335e-05
IGF1	3641.81	1.17668	0.215151	5.46908	4.52381e-08	1.70355e-06
IGFBP2	6993.84	1.75944	0.267575	6.57552	4.84842e-11	5.70683e-09
IGFN1	9.53719	1.51555	0.545492	2.77832	0.00546411	0.0230778
IGLL5	113.353	1.3845	0.558814	2.47757	0.0132282	0.0459055
IL10	14.0401	-1.25247	0.302552	-4.13971	3.47752e-05	0.000389121
IL11	4.23586	2.22967	0.712673	3.1286	0.00175643	0.00938563
IL13RA2	8.28164	1.93078	0.451133	4.27984	1.87026e-05	0.00023449
IL17D	171.126	1.10608	0.246104	4.49437	6.97766e-06	0.000104229
IL17RB	273.098	-1.32907	0.399848	-3.32393	0.000887584	0.00547496
IL20RA	195.51	-1.14302	0.430662	-2.6541	0.00795205	0.0308904
IL21-AS1	6.51919	1.78377	0.536376	3.32559	0.000882303	0.00545098
IL2RG	55.483	1.03043	0.290764	3.54388	0.000394289	0.0028076
ILDR1	6.63551	-2.28739	0.568565	-4.0231	5.7437e-05	0.000589982
INHA	88.7525	-1.00838	0.355309	-2.83805	0.00453903	0.020035
IRX6	1179.6	1.0815	0.349014	3.09872	0.00194357	0.010191
ISL2	3.244	3.54597	0.862212	4.11264	3.91159e-05	0.000430975
ISM2	1.18292	2.55578	1.01179	2.526	0.0115368	0.0412521
ITGAD	171.474	-1.13775	0.377208	-3.01623	0.00255936	0.0127078
ITGBL1	1946.41	1.56433	0.353505	4.4252	9.63537e-06	0.000136148
JAZF1-AS1	5.99233	-1.25953	0.413	-3.0497	0.00229067	0.0115878
KANK4	116.044	1.80368	0.387667	4.65265	3.27692e-06	5.65783e-05
KCND2	38.62	1.59172	0.414987	3.83558	0.000125267	0.00110994
KCNF1	22.7809	1.9907	0.347146	5.73447	9.78187e-09	4.68225e-07
KCNG3	2.82069	2.23064	0.905224	2.46418	0.0137327	0.0472227
KCNH5	4.1567	1.98727	0.661614	3.00367	0.0026674	0.0131178
KCNIP2	2954.87	-2.21756	0.461154	-4.80872	1.51901e-06	3.04934e-05
KCNJ6	4.34924	1.69965	0.674337	2.52048	0.0117195	0.0417503
KCNK12	22.661	-1.28702	0.474026	-2.71509	0.0066258	0.0267867
KCNK2	26.812	1.32603	0.407925	3.25066	0.00115138	0.00676449
KCNK3	152.478	1.42853	0.383526	3.72473	0.000195525	0.00158869
KCNMA1	615.214	1.08442	0.29506	3.67526	0.000237606	0.0018611
KCNN2	424.252	-1.06005	0.194111	-5.46108	4.73253e-08	1.77285e-06
KCNS2	18.0109	1.88877	0.479082	3.94248	8.06428e-05	0.000775121
KCNT2	548.081	1.0442	0.260599	4.00693	6.15119e-05	0.000620884
KCTD17	650.58	1.1695	0.16597	7.04646	1.83526e-12	3.8011e-10
KDM4E	10.1457	1.69802	0.635295	2.67281	0.00752197	0.0295172
KEL	17.3566	1.53179	0.29471	5.19762	2.01853e-07	5.74362e-06
KERA	11.6374	2.85989	0.672438	4.25301	2.10915e-05	0.000257254
KIAA1024	30.1043	1.38413	0.286487	4.83138	1.35592e-06	2.76316e-05
KIAA1045	36.9379	1.08139	0.243059	4.44906	8.62459e-06	0.000124597
KIAA1210	23.425	-1.54124	0.499617	-3.08485	0.00203655	0.0105765
KIAA1211	170.599	2.879	0.327495	8.79098	1.48261e-18	1.86866e-15
KIAA1324	18.2326	1.24304	0.309519	4.01602	5.91887e-05	0.000602232
KIAA1377	558.876	1.21621	0.202378	6.00961	1.85969e-09	1.1667e-07
KIAA1549L	51.1721	2.00535	0.360341	5.56514	2.61937e-08	1.06455e-06
KIAA1683	52.3077	1.30938	0.318982	4.10487	4.04538e-05	0.000443326
KIAA1755	781.061	1.0708	0.206825	5.17733	2.25081e-07	6.225e-06
KIF18B	16.8561	-1.22311	0.373744	-3.27258	0.0010657	0.00635175
KIF1A	325.356	1.17522	0.378891	3.10173	0.00192396	0.0101153
KIF21B	209.299	1.01643	0.220425	4.61121	4.00331e-06	6.62808e-05
KIF4B	11.5897	1.45781	0.394998	3.69067	0.00022366	0.00177576
KIRREL3	112.29	1.2973	0.247507	5.24148	1.59292e-07	4.7921e-06
KLHDC7A	4.96295	2.09868	0.634678	3.30668	0.000944096	0.00575923
KLHDC8A	15.564	2.17417	0.353561	6.14934	7.78037e-10	5.68099e-08
KLHL14	15.4527	1.14151	0.418252	2.72923	0.00634825	0.0259078
KLHL31	28302	-1.00884	0.137677	-7.32761	2.34298e-13	6.38834e-11
KLHL32	79.2705	-1.47865	0.27255	-5.42527	5.78668e-08	2.09488e-06
KLRD1	147.102	1.06357	0.252171	4.21766	2.4685e-05	0.000292998
KNDC1	29.3039	1.53582	0.322358	4.76435	1.89468e-06	3.62768e-05
KY	1138.4	-1.40809	0.224635	-6.26836	3.64865e-10	3.05805e-08
L1TD1	14.8014	1.61256	0.447409	3.60421	0.000313102	0.00233582
LAD1	82.05	1.15648	0.320894	3.60394	0.000313423	0.00233684
LAIR2	4.08399	2.06025	0.669214	3.07862	0.00207964	0.0107526
LAMA1	42.809	1.95827	0.44023	4.44829	8.65573e-06	0.000124658
LAMP5	34.605	2.84436	0.429516	6.62223	3.5381e-11	4.3549e-09
LBX2	24.0714	1.323	0.253369	5.22164	1.7735e-07	5.19744e-06
LCN15	6.48517	-1.51303	0.497324	-3.04235	0.00234741	0.0118415
LDLR	1596.4	-1.08957	0.181314	-6.0093	1.86325e-09	1.1667e-07
LDLRAD3	223.142	1.02576	0.161927	6.33469	2.37816e-10	2.17571e-08
LEF1	77.3193	1.80131	0.439101	4.10228	4.09095e-05	0.00044656
LEF1-AS1	6.2149	1.94797	0.681022	2.86037	0.00423147	0.0189492
LEFTY2	145.722	1.72776	0.316838	5.45314	4.94885e-08	1.84108e-06
LEP	223.877	3.45446	0.670201	5.15437	2.54487e-07	6.90383e-06
LEPREL1	545.726	1.29376	0.238416	5.42647	5.74788e-08	2.08496e-06
LGALS4	14.6884	1.20225	0.2993	4.01688	5.8974e-05	0.000600899
LGI1	19.1107	2.27247	0.465863	4.87799	1.07174e-06	2.28567e-05
LGR5	19.0766	1.21585	0.423699	2.86961	0.00410983	0.018511
LILRA2	40.9818	1.06911	0.229322	4.66203	3.13099e-06	5.44763e-05
LIMS3-LOC440895	20.3056	2.3228	0.434005	5.35201	8.69821e-08	2.9056e-06
LINC00173	10.4143	1.67371	0.314724	5.31802	1.04903e-07	3.38774e-06
LINC00277	5.45418	1.58997	0.511279	3.10979	0.00187222	0.00989636
LINC00466	2.89956	1.69875	0.632214	2.68698	0.00721019	0.0285492
LINC00475	12.2001	2.27783	0.546387	4.16889	3.06089e-05	0.000349214
LINC00548	10.956	1.41237	0.496562	2.84429	0.00445103	0.0197112
LINC00565	6.71756	1.2253	0.487778	2.512	0.012005	0.0425588
LINC00574	7.24907	2.56039	0.578458	4.42622	9.58977e-06	0.00013563
LINC00598	38.0054	1.31217	0.264989	4.95181	7.35282e-07	1.67953e-05
LINC00607	18.4628	1.07339	0.323362	3.31946	0.000901933	0.00554917
LINC00632	26.442	1.50804	0.340665	4.42676	9.56574e-06	0.000135467
LINC00652	7.24864	-1.00186	0.390351	-2.56657	0.0102711	0.0376706
LINC00670	125.953	1.12076	0.273875	4.09221	4.27279e-05	0.000462492
LINC00671	7.21163	1.06711	0.413395	2.58133	0.00984202	0.036417
LINC00672	154.205	1.1644	0.294664	3.95162	7.76248e-05	0.000751141
LINC00673	31.2496	1.14334	0.322507	3.54518	0.000392352	0.00279958
LINC00702	518.993	1.05549	0.401186	2.63093	0.00851526	0.0325615
LINC00704	10.0337	1.98866	0.414211	4.80107	1.57819e-06	3.14921e-05
LINC00839	22.4419	1.29774	0.476576	2.72304	0.00646836	0.0263232
LINC00853	4.95836	2.28489	0.561867	4.06659	4.77053e-05	0.000506114
LINC00880	20.9081	-1.72649	0.400121	-4.31491	1.59665e-05	0.000205325
LINC00881	1415.39	-1.56905	0.272661	-5.75459	8.68504e-09	4.30059e-07
LINC00890	2.59056	2.91871	1.11404	2.61994	0.00879442	0.0334213
LINC00900	54.57	1.00785	0.185876	5.42216	5.88835e-08	2.11745e-06
LINC00906	40.1645	-1.23119	0.296772	-4.14862	3.34491e-05	0.000377222
LINC00908	14.5003	1.17773	0.341452	3.44918	0.000562285	0.00378488
LINC00930	9.3066	-1.40354	0.450715	-3.11403	0.00184552	0.00978401
LINC00937	8.46956	1.69422	0.473673	3.57678	0.000347859	0.00254773
LINC00954	30.9425	1.1635	0.322192	3.6112	0.000304781	0.00228188
LINC00964	21.3239	-2.96797	0.515347	-5.75918	8.45235e-09	4.21855e-07
LINC00965	8.74157	1.01352	0.402877	2.51571	0.0118793	0.0422246
LINC00968	95.0933	1.78543	0.344828	5.17775	2.24579e-07	6.225e-06
LINC00971	3.08934	1.9385	0.724606	2.67525	0.00746743	0.0293358
LINC00982	391.431	-1.09936	0.198805	-5.52986	3.20479e-08	1.262e-06
LINC01021	10.837	1.92264	0.572684	3.35724	0.000787253	0.00498308
LINC01088	60.6102	1.14315	0.335054	3.41185	0.000645236	0.0042386
LINC01091	136.783	1.13022	0.208874	5.41102	6.26685e-08	2.23121e-06
LINC01094	45.9731	1.03787	0.264242	3.92774	8.57491e-05	0.000817771
LINC01116	26.0971	1.93522	0.295497	6.54903	5.7912e-11	6.50592e-09
LINC01121	5.26654	1.72774	0.635741	2.71768	0.00657414	0.026663
LINC01127	1.48847	2.91876	1.0776	2.70857	0.00675739	0.027181
LINC01136	10.108	-1.65662	0.462511	-3.5818	0.000341234	0.00250603
LINC01140	563.495	1.12926	0.172655	6.54056	6.12874e-11	6.84006e-09
LINC01176	50.5076	1.00032	0.209377	4.77759	1.77407e-06	3.44577e-05
LINC01208	1.48765	3.82043	0.987282	3.86965	0.000108992	0.000988083
LINC01214	2.47903	3.98743	0.870353	4.58139	4.61885e-06	7.41269e-05
LINC01215	3.01415	1.76679	0.650661	2.71538	0.00662	0.026771
LINC01239	14.3096	1.27842	0.511854	2.49762	0.0125029	0.0439048
LINC01250	5.03737	2.51546	0.630128	3.99199	6.55217e-05	0.000654913
LINC01273	34.495	-1.13791	0.255329	-4.45665	8.32501e-06	0.000120673
LINC01279	8123.03	1.41885	0.278237	5.09942	3.40697e-07	8.83106e-06
LINC01340	9.19351	1.27623	0.357361	3.57125	0.000355275	0.00258709
LINC01359	107.863	1.13596	0.239088	4.7512	2.02211e-06	3.82744e-05
LIPE	1057.66	1.01764	0.263768	3.8581	0.000114272	0.00102902
LMO1	73.7033	-1.29826	0.469812	-2.76336	0.005721	0.0239515
LMO3	328.231	1.25289	0.491409	2.5496	0.0107848	0.0390691
LMO7DN	4.04246	1.74588	0.64145	2.72177	0.00649338	0.0264
LOC100128682	22.9716	-1.47816	0.572656	-2.58124	0.00984473	0.036417
LOC100128993	11.8299	1.70194	0.385409	4.41594	1.00572e-05	0.000140853
LOC100129722	10.3436	1.43007	0.557046	2.56725	0.010251	0.0376226
LOC100129940	49.9829	1.42442	0.222578	6.39963	1.55753e-10	1.49773e-08
LOC100130331	2.24951	2.4437	0.960491	2.54422	0.0109521	0.0395288
LOC100130370	7.02176	1.17882	0.476046	2.47626	0.0132765	0.046027
LOC100130417	27.587	3.53506	0.489689	7.21899	5.23759e-13	1.22628e-10
LOC100130872	116.145	1.66666	0.360338	4.62525	3.74147e-06	6.29313e-05
LOC100131289	5.68683	2.08131	0.594989	3.49807	0.000468645	0.00324899
LOC100132057	5.41931	1.45239	0.512678	2.83295	0.00461209	0.0202746
LOC100132111	41.2581	1.66544	0.289542	5.75197	8.82088e-09	4.35784e-07
LOC100505622	5.07305	1.80948	0.476417	3.79809	0.000145815	0.00125483
LOC100505811	39.4585	-1.67257	0.563105	-2.97026	0.00297545	0.0143477
LOC100506385	35.1396	1.41973	0.308808	4.59745	4.27701e-06	6.95821e-05
LOC100506393	6.9417	1.245	0.438543	2.83894	0.00452636	0.0199954
LOC100506499	5.80021	1.13638	0.43145	2.63387	0.00844171	0.0323722
LOC100506700	8.35338	1.16326	0.366275	3.17591	0.00149365	0.00827714
LOC100506895	7.32304	2.04128	0.604682	3.37578	0.000736064	0.0047019
LOC100507006	31.0182	1.15829	0.20293	5.70783	1.14424e-08	5.35805e-07
LOC100507175	4.88289	1.32351	0.506915	2.61092	0.00902999	0.0341299
LOC100507195	6.10423	2.44327	0.535902	4.55919	5.13522e-06	8.08572e-05
LOC100652999	3.35768	1.72184	0.6446	2.67118	0.00755854	0.0296074
LOC100653515	52.8801	1.145	0.313929	3.64731	0.000264996	0.00202988
LOC100996590	67.5369	-1.63278	0.349427	-4.67274	2.97214e-06	5.22185e-05
LOC100996634	12.1711	1.91183	0.311996	6.12774	8.9134e-10	6.43501e-08
LOC101926960	73.7582	2.93501	0.826336	3.55184	0.000382554	0.00275297
LOC101926964	48.7576	1.41862	0.399549	3.55055	0.00038443	0.00276005
LOC101926975	586.285	-2.36938	0.360221	-6.57757	4.7819e-11	5.65945e-09
LOC101927134	18.2368	-1.91581	0.550594	-3.47953	0.0005023	0.00344352
LOC101927267	7.89797	1.054	0.427861	2.46341	0.0137622	0.0473078
LOC101927468	130.758	1.12966	0.169947	6.6471	2.98926e-11	3.80998e-09
LOC101927476	6.25522	2.57124	0.608825	4.22328	2.40774e-05	0.000286693
LOC101927905	25.6437	1.17157	0.283918	4.12643	3.68437e-05	0.000409712
LOC101927931	14.0783	1.45159	0.266071	5.45564	4.87966e-08	1.82479e-06
LOC101928104	8.31567	1.4148	0.46239	3.05976	0.00221514	0.011272
LOC101928519	2.40391	2.55258	0.980428	2.60354	0.0092267	0.0346695
LOC101928569	6.10496	1.55161	0.459191	3.37901	0.000727483	0.00465699
LOC101928651	4.39034	-1.82376	0.709864	-2.56916	0.0101944	0.0374466
LOC101928796	15.3013	-1.23672	0.31449	-3.93245	8.4085e-05	0.000803902
LOC101929125	9.00402	-1.01773	0.331584	-3.0693	0.00214561	0.0109987
LOC101929260	1.75394	2.28804	0.778774	2.938	0.00330333	0.0155834
LOC101929439	1.63953	2.17636	0.881453	2.46906	0.0135468	0.0467699
LOC101929532	16.6743	1.3993	0.360987	3.87632	0.000106046	0.000966455
LOC101929549	17.9712	-1.73495	0.539777	-3.2142	0.00130809	0.00747379
LOC101929596	16.2167	1.59495	0.354373	4.50076	6.771e-06	0.000101494
LOC101929607	5.99041	1.24958	0.37954	3.29235	0.000993537	0.00601146
LOC101929633	13.1614	-1.06859	0.394233	-2.71055	0.00671725	0.0270701
LOC102467224	62.3233	-1.25133	0.463042	-2.70241	0.00688397	0.0275461
LOC102546228	11.9042	-2.23748	0.711617	-3.14421	0.00166535	0.00898662
LOC102723854	17.3606	1.00121	0.353394	2.83312	0.00460956	0.0202746
LOC102723927	20.603	1.67177	0.40365	4.14163	3.44841e-05	0.000386333
LOC102724163	8.73792	-1.15548	0.469249	-2.4624	0.013801	0.047397
LOC102724224	10.1097	1.35532	0.390555	3.47025	0.000519974	0.00354514
LOC102724550	3.27985	2.17491	0.675801	3.21827	0.00128965	0.00740021
LOC102724663	9.53437	1.66226	0.520818	3.19163	0.00141472	0.0079192
LOC102724958	5.75939	-1.21076	0.494447	-2.44871	0.0143368	0.0487629
LOC151475	5.14916	1.55111	0.467968	3.31457	0.000917838	0.00562453
LOC200772	2.89898	1.69794	0.665559	2.55114	0.010737	0.0389482
LOC283045	4.15855	1.79505	0.66081	2.71645	0.00659871	0.0267173
LOC283177	1.52632	3.25874	1.047	3.11247	0.00185531	0.00982141
LOC283194	4.65461	1.36763	0.552332	2.4761	0.0132825	0.046027
LOC285847	56.0318	1.1701	0.371234	3.15191	0.00162206	0.00880521
LOC339862	13.1669	2.84308	0.745915	3.81153	0.000138109	0.00120003
LOC388692	14.196	1.15752	0.340653	3.39795	0.000678935	0.00441687
LOC392232	35.1661	1.19104	0.41183	2.89208	0.00382702	0.0175019
LOC399715	40.0191	1.28895	0.258744	4.98157	6.30709e-07	1.47668e-05
LOC399815	4.12024	1.35867	0.503114	2.70052	0.00692321	0.0276723
LOC400863	8.47053	1.33401	0.387468	3.4429	0.000575512	0.00386425
LOC401324	14.9187	-2.43038	0.51245	-4.74267	2.1092e-06	3.97474e-05
LOC440910	1.10635	2.76535	0.877778	3.1504	0.00163046	0.0088419
LOC642366	4.38362	2.40117	0.702717	3.41698	0.000633194	0.0041684
LOC643623	9.46226	-1.49331	0.570414	-2.61794	0.00884633	0.0335889
LOC644050	1.60179	3.03313	1.11492	2.7205	0.00651824	0.0264711
LOC644189	6.79054	1.29191	0.479725	2.69302	0.00708076	0.0281558
LOC645949	12.9291	1.19943	0.443121	2.70679	0.00679382	0.0272969
LOC650226	11.3385	3.59479	0.742639	4.84057	1.29468e-06	2.65594e-05
LOC728463	16.1087	1.53914	0.397701	3.87009	0.000108794	0.000986701
LOC91450	20.7944	1.22647	0.325249	3.77086	0.000162686	0.00137181
LOX	1063.13	1.40186	0.236181	5.93555	2.92871e-09	1.73309e-07
LOXL1	1974.23	1.74275	0.24827	7.01955	2.22577e-12	4.42504e-10
LOXL2	694.328	1.30938	0.210243	6.22794	4.726e-10	3.75638e-08
LOXL4	345.344	1.08764	0.189305	5.74543	9.16862e-09	4.45806e-07
LPAR2	29.1894	1.02057	0.307941	3.31415	0.000919206	0.00562811
LPAR3	497.258	-1.00425	0.248051	-4.04857	5.15318e-05	0.000539356
LPPR1	4.27338	2.90193	0.655442	4.42744	9.53596e-06	0.000135224
LPPR4	239.411	1.76763	0.277674	6.36583	1.94239e-10	1.82703e-08
LRP2	13.3512	1.12566	0.402607	2.79593	0.00517502	0.0221458
LRRC14B	2359.78	-1.01844	0.239336	-4.25525	2.08814e-05	0.000255629
LRRC18	14.6874	1.02378	0.387672	2.64083	0.00827023	0.0318677
LRRC2-AS1	36.2807	-1.5599	0.533224	-2.92542	0.00343993	0.0160864
LRRC24	32.9964	5.28164	1.54799	3.41194	0.000645022	0.00423849
LRRC37A11P	5.57026	1.27209	0.475946	2.67275	0.00752319	0.0295172
LRRC3B	14.9946	1.49791	0.38335	3.90742	9.32868e-05	0.000875555
LRRC52	13.1664	-1.84468	0.492703	-3.74401	0.00018111	0.0014941
LRRC7	88.1498	-1.53732	0.360499	-4.26443	2.00415e-05	0.000246733
LRRC8E	44.64	-1.10007	0.257181	-4.27741	1.89083e-05	0.000236107
LRTM1	5.26685	-1.69197	0.637863	-2.65257	0.00798824	0.0309695
LSAMP	1396.49	-2.085	0.300132	-6.94695	3.73275e-12	6.81386e-10
LTBP2	25249.9	2.21381	0.47157	4.69455	2.67199e-06	4.83652e-05
LUM	26962.4	1.18124	0.221156	5.3412	9.23352e-08	3.05046e-06
LUZP2	20.3762	3.47624	0.43594	7.97412	1.53468e-15	7.1863e-13
LY6D	1.86765	3.56409	1.05746	3.37043	0.000750516	0.00478571
LY6H	2.70832	3.8355	0.993685	3.85987	0.000113445	0.001022
LYPD1	37.4429	1.91082	0.493319	3.87341	0.000107325	0.000975843
MACROD2-AS1	12.9734	-1.7734	0.482392	-3.67626	0.000236674	0.00185549
MAGEC3	3.05028	2.35847	0.788883	2.98963	0.00279319	0.0136324
MAP2K4P1	8.50732	1.12831	0.334299	3.37516	0.000737719	0.00471108
MAP3K7CL	602.705	2.38983	0.302352	7.90413	2.69814e-15	1.18608e-12
MAPK10	642.638	1.00648	0.168746	5.96445	2.45452e-09	1.49351e-07
MAPK15	10.3777	1.63209	0.43611	3.74239	0.000182279	0.00150203
MARVELD2	52.6885	-1.06082	0.210843	-5.03132	4.87103e-07	1.1923e-05
MAST1	10.567	1.22831	0.402844	3.0491	0.00229529	0.0116058
MATN3	24.1894	1.00059	0.314154	3.18503	0.00144737	0.00806843
MATN4	50.8296	2.54123	0.414593	6.12946	8.81758e-10	6.39497e-08
MBNL3	2082.1	-1.25585	0.299122	-4.19845	2.68749e-05	0.00031358
MCF2L-AS1	33.9145	-1.201	0.294675	-4.07566	4.58833e-05	0.000490241
MCF2L2	82.8194	1.41497	0.251531	5.62544	1.85033e-08	8.0355e-07
MDFI	158.951	1.79831	0.375429	4.79002	1.66767e-06	3.28351e-05
MED12L	315.025	1.36827	0.165755	8.25476	1.52209e-16	1.02456e-13
MED4-AS1	11.6761	-1.11987	0.416752	-2.68714	0.00720657	0.0285477
MEG3	1282.72	1.02995	0.250057	4.11887	3.80738e-05	0.000421001
MEI4	48.2727	-2.4699	0.281144	-8.78515	1.56156e-18	1.86866e-15
MELK	12.1336	1.07676	0.386373	2.78683	0.00532262	0.0226088
MEST	666.3	1.65585	0.312972	5.29073	1.21827e-07	3.83649e-06
METTL7B	218.373	-1.62144	0.273363	-5.93148	3.0022e-09	1.77171e-07
MFAP4	3888.81	1.02939	0.193194	5.32826	9.91574e-08	3.25091e-06
MFAP5	3063.48	1.39433	0.280197	4.97627	6.48212e-07	1.50946e-05
MGAT5B	12.6662	1.45607	0.380636	3.82537	0.000130576	0.00114753
MGP	14185.2	1.02217	0.208552	4.90125	9.52271e-07	2.08032e-05
MIA2	1.71633	2.54506	0.959124	2.65353	0.00796558	0.0309151
MICALL2	465.581	1.00695	0.253139	3.97786	6.95387e-05	0.000688357
MID1IP1-AS1	30.6771	-1.64663	0.328494	-5.01268	5.36776e-07	1.28755e-05
MIF	597.204	27.2996	2.98423	9.14794	5.80293e-20	1.24995e-16
MIR1251	5.30465	2.21181	0.58656	3.77081	0.000162719	0.00137181
MIR133A1HG	7957.33	-1.24579	0.21703	-5.74019	9.45686e-09	4.55707e-07
MIR150	1.18355	-2.72302	1.04187	-2.6136	0.00895949	0.0339169
MIR208A	12.3222	-1.13002	0.438831	-2.57507	0.0100219	0.0369517
MIR223	7.85813	1.19293	0.426914	2.79432	0.00520098	0.0222104
MIR24-1	11.3412	21.8684	2.98538	7.32514	2.38653e-13	6.42572e-11
MIR2681	2.13746	2.61165	0.818525	3.19068	0.0014194	0.0079392
MIR3117	10.795	1.24045	0.485186	2.55665	0.0105686	0.038506
MIR3183	4.99738	1.94102	0.592136	3.278	0.00104544	0.00625349
MIR320E	3.81441	2.42592	0.598664	4.05222	5.07343e-05	0.000532043
MIR34A	5.34185	2.137	0.556507	3.84002	0.000123023	0.00109411
MIR3605	7.4783	1.09802	0.375619	2.92322	0.00346429	0.0161692
MIR3612	6.37648	1.62965	0.668779	2.43676	0.0148194	0.0499708
MIR4435-1	5.53316	1.37092	0.539454	2.54131	0.0110438	0.0397931
MIR4493	4.35139	-3.06283	0.665302	-4.60367	4.15108e-06	6.8203e-05
MIR452	4.88244	1.52249	0.617481	2.46564	0.013677	0.0470686
MIR4524A	10.1999	21.7204	2.98552	7.27526	3.45761e-13	8.66012e-11
MIR4531	1.41185	-2.3069	0.931658	-2.47613	0.0132816	0.046027
MIR4651	10.6844	-1.18487	0.379312	-3.12373	0.00178574	0.00951862
MIR5008	9.91943	1.92785	0.514802	3.74483	0.000180513	0.00149089
MIR5087	6.18223	1.57471	0.490293	3.21176	0.00131923	0.00751861
MIR5690	62.4367	2.70891	0.355979	7.60976	2.74601e-14	9.85818e-12
MIR581	13.7364	1.29044	0.414543	3.11293	0.00185241	0.00981314
MIR6505	11.4147	-2.26877	0.437144	-5.18999	2.10301e-07	5.89062e-06
MIR6883	9.1985	1.67518	0.480304	3.48774	0.000487119	0.00335761
MIR7848	8.92903	1.78683	0.487468	3.66553	0.000246831	0.00191525
MIR8053	11.2128	-2.12569	0.500942	-4.2434	2.20163e-05	0.000266422
MIR8081	7.09568	-1.519	0.470154	-3.23086	0.0012342	0.00715412
MIRLET7A2	4.92349	2.08523	0.606162	3.44005	0.000581604	0.00389302
MKX	77.5382	1.27287	0.3167	4.01916	5.84072e-05	0.000597207
MLC1	12.4019	1.94409	0.546888	3.55482	0.000378236	0.00272755
MME	2085.98	1.30496	0.280987	4.6442	3.41404e-06	5.86431e-05
MMP17	97.6931	1.16396	0.230409	5.05172	4.3786e-07	1.09161e-05
MMP9	32.8569	1.90287	0.456194	4.17118	3.03022e-05	0.000346082
MND1	9.27076	1.09735	0.375386	2.92326	0.00346388	0.0161692
MOG	47.521	-2.08517	0.436591	-4.77602	1.78801e-06	3.46347e-05
MOV10L1	20.5672	1.27986	0.354566	3.60966	0.0003066	0.00229311
MOXD1	620.108	1.06855	0.276047	3.8709	0.000108435	0.000984275
MPP3	1866.82	-1.37565	0.215539	-6.38237	1.74364e-10	1.65455e-08
MRAP	20.5438	1.64774	0.581018	2.83595	0.00456889	0.0201214
MRAP2	75.0917	1.07114	0.285268	3.75484	0.000173451	0.00144476
MRO	197.208	-1.50006	0.255109	-5.88007	4.10082e-09	2.29433e-07
MS4A3	1.86963	3.56533	0.999946	3.56552	0.000363131	0.00263401
MSTN	61.8483	2.82477	0.299674	9.42612	4.25526e-21	1.52764e-17
MT1HL1	20.7917	-1.32783	0.51797	-2.56353	0.0103613	0.0379325
MT1X	1165.63	-1.36634	0.270346	-5.05405	4.32539e-07	1.08018e-05
MT3	62.0735	-1.03988	0.271673	-3.82768	0.000129359	0.0011399
MTRNR2L2	741.003	-1.13077	0.404432	-2.79595	0.00517478	0.0221458
MTRNR2L8	315.125	-1.29796	0.402852	-3.22193	0.00127331	0.007332
MTURN	7364.51	1.01084	0.111474	9.0679	1.21336e-19	2.17798e-16
MTVR2	4.95925	1.28799	0.522919	2.46308	0.0137749	0.0473224
MUC1	17.6646	1.48635	0.403048	3.68778	0.000226219	0.00179079
MUSK	311.913	1.06994	0.227994	4.69287	2.69401e-06	4.85192e-05
MXRA5	6963.95	1.83906	0.339447	5.41781	6.03325e-08	2.15874e-06
MXRA8	2753.45	1.28765	0.193627	6.65012	2.92848e-11	3.77021e-09
MYB	22.7	1.44871	0.305586	4.74074	2.12935e-06	3.99429e-05
MYH15	141.962	1.17154	0.322759	3.62978	0.000283662	0.00215447
MYH2	72.1814	1.39145	0.570559	2.43875	0.014738	0.0497661
MYH6	58081.1	-2.53403	0.374979	-6.75778	1.4012e-11	2.05318e-09
MYL1	41.8221	2.98268	0.647647	4.60541	4.11654e-06	6.77907e-05
MYLK2	11.2146	-1.4933	0.458843	-3.2545	0.00113594	0.00669261
MYLK4	270.82	-1.77588	0.25816	-6.879	6.02751e-12	1.00645e-09
MYO1D	2078.85	1.24856	0.240524	5.19101	2.09152e-07	5.88136e-06
MYO3B	17.6189	1.82976	0.358695	5.10116	3.37581e-07	8.76085e-06
MYOZ1	170.959	1.51622	0.315288	4.80899	1.51691e-06	3.04798e-05
MYT1	11.5593	-1.27997	0.392754	-3.25895	0.00111824	0.00660639
NAT8L	138.148	1.71271	0.350726	4.88332	1.04313e-06	2.24465e-05
NCR3LG1	286.451	1.05423	0.230924	4.56527	4.98841e-06	7.89495e-05
NDC80	78.6279	1.24041	0.241174	5.14321	2.70079e-07	7.29925e-06
NDP	19.9552	1.2376	0.300697	4.11576	3.85908e-05	0.00042628
NEB	4825.52	1.45384	0.512144	2.83874	0.00452922	0.0200022
NECAB2	12.9349	1.17705	0.385355	3.05446	0.00225464	0.0114378
NEFL	12.6981	2.30492	0.60409	3.81553	0.000135889	0.001186
NELL2	42.4916	1.67441	0.346497	4.83239	1.34901e-06	2.75336e-05
NFIA-AS2	47.9959	1.49184	0.330093	4.51944	6.20034e-06	9.41857e-05
NGEF	41.1544	2.10545	0.494809	4.25508	2.08978e-05	0.000255629
NGFR	1017.64	1.41559	0.303057	4.67103	2.99693e-06	5.25255e-05
NKAIN1	3.66149	1.66594	0.614967	2.709	0.00674868	0.0271561
NKG7	88.501	1.45624	0.349378	4.16811	3.07136e-05	0.000350223
NKX2-2	1.37322	3.40206	1.17696	2.89056	0.00384561	0.0175675
NKX3-2	4.46043	2.31676	0.704464	3.28868	0.00100658	0.0060767
NLRP2	9.27217	1.12903	0.416131	2.71316	0.00666452	0.0268928
NLRP6	24.7239	2.25974	0.340599	6.63462	3.2533e-11	4.0783e-09
NLRP7	3.62253	2.20836	0.596473	3.70236	0.000213606	0.00171298
NMB	133.364	1.27183	0.292783	4.34394	1.39951e-05	0.000184151
NME8	17.6236	1.04631	0.33789	3.0966	0.00195756	0.0102444
NNMT	1329.87	1.13392	0.343751	3.29866	0.000971483	0.00589292
NOX4	934.613	1.65013	0.26793	6.15883	7.3285e-10	5.4433e-08
NOX5	5.60927	1.64019	0.624622	2.62588	0.00864242	0.0329424
NPC1L1	15.1107	1.21516	0.339188	3.58257	0.000340237	0.00250041
NPFFR2	12.6318	2.9879	0.537038	5.56367	2.64156e-08	1.06935e-06
NPNT	625.5	1.12936	0.196741	5.74035	9.44815e-09	4.55707e-07
NPPA	55354.3	5.64019	0.703822	8.01365	1.1135e-15	5.57026e-13
NPPA-AS1	34.6568	3.00448	0.506658	5.92999	3.02956e-09	1.78297e-07
NPPB	14460.8	4.22394	0.81734	5.16791	2.36732e-07	6.48753e-06
NPPC	53.3698	-2.38883	0.450908	-5.29781	1.172e-07	3.71248e-06
NPTX2	200.622	-1.01098	0.349283	-2.89443	0.00379846	0.017412
NPW	3.73851	1.9103	0.686301	2.78347	0.00537804	0.0227899
NPY2R	3.43216	-3.80448	0.768642	-4.94961	7.4363e-07	1.69205e-05
NR2F1-AS1	113.415	1.18722	0.301701	3.93508	8.31689e-05	0.000795496
NR4A1	3090.14	-1.71118	0.362343	-4.72254	2.32921e-06	4.29802e-05
NR4A2	206.729	-2.03893	0.419234	-4.86346	1.15351e-06	2.42875e-05
NR4A3	2546.2	-3.27639	0.48749	-6.72093	1.80567e-11	2.49321e-09
NRCAM	42.5493	1.50327	0.339393	4.42928	9.45479e-06	0.000134338
NRG1	166.072	2.08475	0.385598	5.40652	6.4261e-08	2.25437e-06
NRK	2586.75	1.24917	0.203928	6.12557	9.03571e-10	6.46123e-08
NRXN2	127.415	1.28289	0.226788	5.65679	1.54228e-08	6.83554e-07
NSG1	335.081	-1.89605	0.259268	-7.3131	2.61056e-13	6.89793e-11
NSUN5P2	67.1049	3.13909	1.14208	2.74857	0.00598554	0.0247844
NTN5	11.941	1.04579	0.419247	2.49445	0.0126151	0.0442196
NTRK1	168.091	1.14254	0.328489	3.47818	0.000504825	0.00345643
NUDT11	27.9311	1.06449	0.279724	3.8055	0.000141519	0.00122668
NUGGC	15.9097	1.19761	0.402763	2.97349	0.00294435	0.014236
NWD2	24.3987	2.23781	0.587615	3.80829	0.00013993	0.00121487
NXF3	8.73816	1.97487	0.457584	4.31586	1.58986e-05	0.000204818
NXNL2	5.30306	2.49485	0.59942	4.16211	3.15317e-05	0.000358036
NXPH1	1.64002	3.06998	1.03412	2.96869	0.00299069	0.0143954
NXPH4	39.9422	1.69666	0.388648	4.36555	1.26805e-05	0.000170286
OCM	1.10586	3.07978	1.04957	2.93433	0.0033427	0.0157278
OGDHL	332.717	1.20742	0.219688	5.49605	3.88398e-08	1.49395e-06
OGN	3880.21	1.1183	0.239612	4.66714	3.05428e-06	5.33137e-05
OLFM3	5.60742	-1.31767	0.499949	-2.63562	0.00839838	0.0322564
OLFML2B	259.838	1.14332	0.239787	4.76806	1.86006e-06	3.58049e-05
OLR1	30.9421	1.04004	0.394925	2.6335	0.00845088	0.0323957
OMD	1805.36	1.43601	0.204557	7.02013	2.21664e-12	4.42504e-10
OR10P1	3.01326	-2.92839	0.856248	-3.42003	0.000626148	0.00413576
OR52K2	0.992264	2.91706	1.14488	2.54792	0.0108368	0.0392047
OR6C2	3.28161	-2.17133	0.760448	-2.85533	0.00429921	0.0191867
OR6C68	8.66122	-3.10953	0.731012	-4.25374	2.10233e-05	0.000256778
OR6C70	2.7477	-2.37445	0.712752	-3.33139	0.00086415	0.00536575
OR6C76	1.52629	-2.91699	1.1663	-2.50107	0.0123819	0.0436078
OVOL3	6.8657	-1.23712	0.476049	-2.59874	0.00935678	0.0350146
OXER1	53.8768	1.03516	0.265183	3.90357	9.47852e-05	0.000885374
P2RX1	141.627	1.81184	0.371828	4.87278	1.10041e-06	2.33297e-05
P2RY13	154.212	1.03316	0.213525	4.83858	1.3077e-06	2.67756e-05
P4HA3	16.5545	1.29157	0.386685	3.34012	0.000837422	0.00522086
PABPC1L	99.4725	1.34734	0.262434	5.13402	2.83615e-07	7.61729e-06
PALM3	12.587	1.26806	0.425728	2.97857	0.002896	0.0140274
PAPLN	916.72	1.6236	0.306623	5.2951	1.18951e-07	3.7569e-06
PAPPA2	233.173	1.65918	0.45214	3.66963	0.000242904	0.00189305
PAX8	58.3343	-1.16305	0.389814	-2.98359	0.00284889	0.013849
PBX4	11.0689	1.3431	0.456489	2.94225	0.00325842	0.0154154
PCAT1	11.2562	1.46168	0.467562	3.12617	0.00177098	0.00945165
PCBP3	35.8207	1.32941	0.256558	5.18172	2.19851e-07	6.11437e-06
PCDHA10	27.3552	1.18225	0.328599	3.59786	0.000320852	0.00238234
PCDHA11	16.1349	1.41818	0.414668	3.42003	0.000626135	0.00413576
PCDHA12	12.2478	1.55735	0.423542	3.67697	0.000236018	0.00185203
PCDHA13	10.9115	1.5902	0.444832	3.57483	0.000350452	0.00256013
PCDHA2	11.5592	1.99649	0.451173	4.42511	9.63909e-06	0.000136148
PCDHA3	40.6665	1.4295	0.331945	4.30645	1.65895e-05	0.000211568
PCDHA4	27.7746	1.55916	0.342133	4.55716	5.18488e-06	8.13419e-05
PCDHA6	19.3416	2.24248	0.380421	5.89474	3.75267e-09	2.1441e-07
PCDHA7	12.6649	1.06739	0.408174	2.61503	0.00892207	0.0337949
PCDHA8	8.12523	1.80145	0.592914	3.0383	0.00237917	0.0119681
PCDHA9	14.0367	1.5908	0.387899	4.10108	4.1123e-05	0.000448048
PCDHAC1	21.0559	1.93057	0.356282	5.41865	6.00514e-08	2.15226e-06
PCK1	273.237	2.42221	0.753932	3.21278	0.00131459	0.00750036
PCNXL2	337.503	1.5167	0.175173	8.65833	4.78711e-18	4.29643e-15
PCSK1N	13.8837	2.52987	0.519245	4.8722	1.10361e-06	2.33745e-05
PDE11A	265.839	-1.84403	0.33497	-5.50506	3.69051e-08	1.43232e-06
PDE1A	3390.16	1.17475	0.230987	5.0858	3.66076e-07	9.40963e-06
PDE4C	318.276	1.00392	0.153298	6.54883	5.79915e-11	6.50592e-09
PDE8B	330.876	1.04905	0.24225	4.33046	1.48801e-05	0.000193549
PDIA2	65.7808	1.72424	0.274778	6.27501	3.49611e-10	2.98174e-08
PDLIM7	1279.47	1.07243	0.201919	5.31121	1.08902e-07	3.48551e-06
PDZD3	3.81548	1.37797	0.558682	2.46646	0.0136455	0.0470053
PENK	268.232	3.42841	0.442397	7.74963	9.21631e-15	3.67628e-12
PFKFB1	41.0872	1.80193	0.504499	3.57171	0.000354657	0.00258347
PGAM4	18.075	1.32872	0.53338	2.49114	0.0127335	0.0445403
PHACTR1	3120.24	-1.33445	0.202091	-6.60319	4.024e-11	4.86946e-09
PHACTR3	139.54	-1.36679	0.396292	-3.44894	0.000562787	0.00378708
PHF21B	22.5095	1.34652	0.291154	4.62478	3.74988e-06	6.29559e-05
PHLDA1	4547.58	2.04492	0.220861	9.25886	2.06635e-20	5.02214e-17
PHLDA3	1519.74	1.05597	0.16736	6.30961	2.79747e-10	2.45949e-08
PI16	3344.73	2.10913	0.290722	7.25482	4.02205e-13	9.84487e-11
PIM1	1522.67	-1.6078	0.266631	-6.03007	1.63892e-09	1.04754e-07
PIP5KL1	12.2455	1.26557	0.357265	3.54237	0.000396553	0.00282032
PITX1	7.32527	2.04214	0.463262	4.40818	1.04241e-05	0.000144861
PITX2	12.1285	1.51159	0.609877	2.47851	0.0131933	0.0458213
PLA2G12B	11.2927	-1.20628	0.337346	-3.57581	0.000349145	0.00255455
PLA2G3	3.31956	-2.01104	0.654059	-3.07471	0.00210707	0.0108606
PLA2G4F	110.229	-2.82643	0.344331	-8.20845	2.24058e-16	1.41948e-13
PLA2R1	1264.51	1.00989	0.157154	6.42615	1.30878e-10	1.27562e-08
PLAC8	40.7539	1.1075	0.423026	2.61803	0.00884379	0.0335857
PLAGL1	1008.73	1.00265	0.185413	5.40767	6.38488e-08	2.24876e-06
PLCE1	5923.76	1.33434	0.198593	6.71897	1.8302e-11	2.51098e-09
PLCE1-AS1	39.8156	1.22585	0.483644	2.53461	0.0112572	0.0403976
PLEKHH2	1066.73	1.97968	0.216973	9.12407	7.23551e-20	1.41684e-16
PLEKHN1	25.3778	-1.41659	0.404451	-3.50251	0.000460898	0.00320003
PLIN1	2869.4	2.46817	0.656189	3.76137	0.000168983	0.00141355
PLVAP	1198.5	1.16929	0.284915	4.10399	4.0608e-05	0.000444225
PLXDC2	10786.6	1.17395	0.172063	6.82276	8.93065e-12	1.36803e-09
PNMA3	129.075	-1.39934	0.268328	-5.21506	1.83761e-07	5.34172e-06
PNMA6A	47.7818	-1.37233	0.301236	-4.55568	5.22174e-06	8.15202e-05
PODN	3467.05	1.10222	0.235671	4.67693	2.91197e-06	5.14551e-05
PODNL1	80.4771	2.04545	0.431539	4.7399	2.13819e-06	4.00492e-05
POM121L9P	55.2626	1.19677	0.352826	3.39195	0.000693968	0.00449096
POSTN	13876.1	1.89758	0.420554	4.51209	6.41908e-06	9.69683e-05
POU2F3	5.83852	1.47099	0.54808	2.68389	0.00727709	0.0287559
POU5F1B	7.55427	1.4452	0.51182	2.82364	0.00474811	0.0207664
PPAPDC1A	10.6815	1.19173	0.472573	2.5218	0.0116756	0.0416446
PPBP	15.2652	1.2745	0.410322	3.1061	0.0018957	0.00999836
PPEF1	4.92036	1.91352	0.619742	3.0876	0.00201778	0.0104958
PPP1R1A	1569.09	-1.4409	0.270701	-5.32284	1.02161e-07	3.31906e-06
PPP1R1B	67.4303	1.7619	0.46717	3.77144	0.000162306	0.0013694
PPP1R27	11.9385	-1.27143	0.428339	-2.96829	0.00299461	0.0144111
PPP1R36	25.4429	1.43792	0.320986	4.4797	7.4747e-06	0.000110202
PPP1R42	17.0601	-1.71923	0.403956	-4.25599	2.0813e-05	0.000255012
PPP2R2B	96.3473	1.74923	0.251433	6.95705	3.47469e-12	6.50824e-10
PRAM1	17.1313	1.19291	0.401515	2.97103	0.002968	0.0143278
PRDM1	358.488	1.03504	0.15483	6.68498	2.30958e-11	3.01505e-09
PRDM7	1.79268	2.91186	1.08544	2.68265	0.00730413	0.0288416
PRELP	4813.12	1.82536	0.382144	4.77663	1.78262e-06	3.45612e-05
PRF1	246.192	1.16336	0.297532	3.91002	9.22874e-05	0.000867309
PRG4	81.8368	1.1481	0.349057	3.28915	0.0010049	0.00606829
PRKAG3	36.1612	1.51975	0.304744	4.98697	6.13343e-07	1.44011e-05
PRNCR1	34.3385	1.13649	0.339726	3.34531	0.000821908	0.00514798
PROSER2	68.2121	1.18862	0.232482	5.11275	3.17503e-07	8.33012e-06
PRPH	7.02162	2.22152	0.612158	3.629	0.000284519	0.00216022
PRR15	22.9243	1.38055	0.339683	4.06424	4.8189e-05	0.000509766
PRRX2	74.6822	1.65705	0.33445	4.95456	7.24937e-07	1.66296e-05
PRSS23	1368.59	1.24307	0.216156	5.7508	8.88239e-09	4.36819e-07
PRSS30P	11.0648	1.81476	0.50204	3.61478	0.000300608	0.00225692
PRUNE2	709.567	1.42088	0.441272	3.21997	0.00128205	0.00737393
PSD	42.2319	1.48254	0.227807	6.5079	7.62095e-11	8.24901e-09
PSD2	15.8718	1.08182	0.312258	3.46451	0.000531198	0.00360947
PSMA8	4.3882	-2.22383	0.599721	-3.7081	0.000208818	0.00167771
PSORS1C1	7.74752	1.20448	0.442653	2.72106	0.00650733	0.0264418
PTCHD2	10.9087	1.49572	0.473454	3.15916	0.00158222	0.00863906
PTCHD4	236.766	1.97914	0.358922	5.51414	3.50498e-08	1.36771e-06
PTDSS1	9089.91	-1.05228	0.206032	-5.10736	3.26694e-07	8.52875e-06
PTENP1	30.6388	1.34309	0.249591	5.38116	7.40063e-08	2.5223e-06
PTENP1-AS	15.4527	1.71355	0.280815	6.10204	1.04723e-09	7.30011e-08
PTGDS	29325	-1.12749	0.184857	-6.09927	1.06553e-09	7.40373e-08
PTGFR	460.719	1.24406	0.321906	3.86465	0.000111248	0.00100557
PTK7	604.787	1.00769	0.153385	6.56966	5.04309e-11	5.84023e-09
PTPRF	1010.78	1.63385	0.347343	4.70385	2.55296e-06	4.6563e-05
PTPRH	123.977	1.06914	0.281281	3.80099	0.000144122	0.00124563
PTPRN	5.99019	2.41161	0.722364	3.3385	0.000842318	0.00524834
PTPRVP	8.20207	1.55194	0.480119	3.23241	0.0012275	0.00712293
PTPRZ1	335.085	1.0885	0.216787	5.02107	5.13853e-07	1.24224e-05
PVT1	36.0623	1.19557	0.353398	3.38308	0.000716775	0.00460464
PWAR4	4.38663	1.79897	0.585186	3.07418	0.00211082	0.0108699
PYGM	6100.88	-1.32379	0.152495	-8.68087	3.92767e-18	3.67835e-15
QPCT	208.145	1.64788	0.265297	6.21147	5.24904e-10	4.11143e-08
RAB17	87.5372	1.02993	0.184728	5.5754	2.46957e-08	1.01323e-06
RAB3C	14.8376	1.57064	0.515117	3.0491	0.00229526	0.0116058
RAG2	13.4328	-1.38104	0.429894	-3.21252	0.00131577	0.00750355
RALYL	137.27	-1.15151	0.226869	-5.07568	3.86103e-07	9.83058e-06
RASEF	49.8148	2.14173	0.406415	5.2698	1.3657e-07	4.25105e-06
RASGRF1	7.55148	1.15626	0.405583	2.85085	0.00436028	0.0194131
RASL10A	91.5603	-1.22597	0.267487	-4.5833	4.57705e-06	7.35195e-05
RASL11B	916.053	2.03311	0.232966	8.72703	2.61445e-18	2.81577e-15
RBM46	10.9772	1.53857	0.554	2.77719	0.00548306	0.0231352
RBMS3-AS3	89.2504	1.35135	0.216575	6.23967	4.38508e-10	3.54819e-08
RBP4	390.035	2.61309	0.745415	3.50555	0.000455657	0.00316812
RBP5	27.7677	1.11551	0.423853	2.63183	0.00849264	0.0325212
RCN3	876.349	1.15683	0.188067	6.15118	7.69105e-10	5.6541e-08
RCVRN	9.8044	1.46233	0.423344	3.45424	0.000551842	0.00372135
RET	466.853	-2.49028	0.29626	-8.40571	4.25295e-17	3.05362e-14
RGR	8.92839	-1.3922	0.532307	-2.61542	0.00891188	0.0337723
RGS4	662.66	1.22902	0.315095	3.90049	9.59994e-05	0.000895551
RGS9BP	346.804	-1.30095	0.229242	-5.675	1.38686e-08	6.30231e-07
RHCG	15.0336	2.50625	0.517127	4.84648	1.25671e-06	2.59286e-05
RIMS2	8.12309	1.89828	0.508332	3.73433	0.000188219	0.00153978
RNF17	29.4068	2.94311	1.0918	2.69565	0.00702519	0.0279968
RNF182	12.0203	2.17484	0.371656	5.85175	4.86421e-09	2.6311e-07
RNF216-IT1	12.3239	1.1792	0.414151	2.84726	0.0044097	0.0195926
ROPN1B	80.9503	-1.316	0.249778	-5.2687	1.3739e-07	4.2704e-06
ROR2	147.161	1.22249	0.227259	5.3793	7.47773e-08	2.54455e-06
RPH3A	2.70833	1.70934	0.662913	2.57853	0.00992223	0.0366406
RPRML	22.4639	1.12679	0.453802	2.483	0.0130283	0.0453505
RPS17	3.97658	-3.84953	1.52568	-2.52315	0.0116308	0.0415123
RPS26P11	9.31199	1.07499	0.430266	2.49842	0.0124747	0.0438425
RSPO2	18.4295	1.99477	0.508256	3.92475	8.68207e-05	0.000824567
RSPO3	68.3433	1.67691	0.385753	4.34712	1.37935e-05	0.000182277
RTKN2	24.9916	1.39211	0.369483	3.76772	0.000164745	0.00138563
RUNX1	908.866	1.12383	0.296483	3.79053	0.000150326	0.00128595
RUNX2	252.946	1.17462	0.233189	5.03721	4.72363e-07	1.16733e-05
RXFP1	2.93706	1.72184	0.701687	2.45386	0.0141334	0.048269
RYR3	391.81	1.83777	0.320643	5.73154	9.95252e-09	4.73674e-07
S100A8	65.7115	2.01522	0.730036	2.76045	0.00577225	0.0241051
S100A9	221.871	1.53135	0.586632	2.61042	0.00904322	0.0341619
S100B	387.256	1.18405	0.398254	2.97311	0.002948	0.0142504
S100Z	5.30474	1.67223	0.577308	2.8966	0.00377225	0.017325
S1PR5	37.2513	1.61889	0.408632	3.96174	7.44063e-05	0.000725209
SAA1	16.6494	2.20084	0.728558	3.02081	0.00252096	0.0125408
SAMD11	182.925	2.29475	0.297401	7.71603	1.2001e-14	4.5351e-12
SARDH	147.18	1.38793	0.24998	5.55217	2.82149e-08	1.12546e-06
SBK2	44.6537	-2.17745	0.551091	-3.95116	7.77744e-05	0.000751575
SCARF2	667.991	1.03392	0.20089	5.14668	2.65138e-07	7.17472e-06
SCART1	117.376	1.09233	0.2814	3.88179	0.000103692	0.000950839
SCD	4927.94	1.54003	0.553962	2.78004	0.00543529	0.0229741
SCEL	2.51992	3.44121	1.18957	2.89282	0.00381803	0.0174719
SCG2	83.8483	3.30115	0.823244	4.00993	6.07367e-05	0.000615076
SCG5	15.0714	2.548	0.36303	7.01871	2.23923e-12	4.42504e-10
SCGB1D2	15.493	-2.47583	0.457989	-5.40588	6.44897e-08	2.25871e-06
SCML4	40.4526	1.41203	0.437921	3.22439	0.0012624	0.00728427
SCN11A	32.3587	1.03015	0.253785	4.05912	4.92579e-05	0.00051858
SCN1A	149.233	-2.18872	0.373158	-5.86538	4.48111e-09	2.46862e-07
SCN4A	95.9344	1.10193	0.328915	3.35021	0.000807509	0.00507995
SCO2	104.156	1.68759	0.631836	2.67094	0.00756397	0.0296179
SCT	19.3101	1.14492	0.342309	3.34471	0.0008237	0.00515321
SCUBE1	33.3095	1.57841	0.5928	2.66263	0.00775317	0.0302597
SCUBE2	615.809	1.2182	0.245649	4.95913	7.08087e-07	1.63125e-05
SDC1	32.2364	1.57295	0.341504	4.60596	4.10567e-06	6.76634e-05
SEC14L5	1034.21	-1.77104	0.374916	-4.72383	2.31449e-06	4.27999e-05
SEL1L2	21.5603	1.15364	0.329079	3.50566	0.000455473	0.00316787
SELL	142.984	1.05261	0.256348	4.10619	4.02236e-05	0.000441149
SEMA3D	517.098	1.14753	0.248579	4.61634	3.90565e-06	6.49133e-05
SERPINB2	5.83516	2.97961	0.934266	3.18925	0.00142642	0.00796812
SERPINE2	2985.9	2.27419	0.299552	7.59196	3.15102e-14	1.09472e-11
SERPINF1	7473.21	1.11835	0.179215	6.24028	4.36797e-10	3.54819e-08
SERPINF2	49.565	1.50943	0.314697	4.79646	1.61493e-06	3.20014e-05
SERTM1	28.5741	-2.19504	0.397387	-5.52368	3.31967e-08	1.30485e-06
SEZ6L	328.158	2.85099	0.477074	5.97599	2.28693e-09	1.40343e-07
SFRP4	2163.96	2.32548	0.502218	4.63043	3.64911e-06	6.17454e-05
SFRP5	101.188	1.17736	0.478239	2.46188	0.0138213	0.0474514
SFTA1P	14.4977	2.20837	0.448858	4.91998	8.65541e-07	1.93e-05
SGK2	66.8959	2.59196	0.611991	4.2353	2.28249e-05	0.00027451
SGOL1	32.6227	-1.30603	0.351071	-3.72014	0.000199115	0.0016136
SGPP2	229.208	-1.62806	0.446933	-3.64274	0.000269754	0.00206412
SH3BP5	886.705	1.28198	0.257379	4.98089	6.32922e-07	1.48025e-05
SHANK1	27.9715	1.75228	0.330814	5.29689	1.1779e-07	3.72571e-06
SHISA2	136.284	2.11099	0.33224	6.35381	2.10044e-10	1.96711e-08
SHISA3	597.873	-1.2853	0.273703	-4.69597	2.65347e-06	4.8222e-05
SHISA8	57.684	-1.68236	0.260673	-6.45391	1.09004e-10	1.12342e-08
SHOX2	54.8735	1.3683	0.404443	3.38318	0.000716527	0.00460441
SIGLEC17P	19.5225	1.64879	0.412174	4.00023	6.328e-05	0.000636048
SIK1	1678.57	-1.69275	0.41689	-4.06042	4.89853e-05	0.000516055
SIX1	12.8939	2.2921	0.499865	4.58545	4.5302e-06	7.29846e-05
SKIDA1	287.615	-1.08537	0.171671	-6.32239	2.57541e-10	2.32069e-08
SKOR1	16.5598	1.02341	0.387109	2.64373	0.00819978	0.0316586
SLC10A4	13.7728	1.43463	0.355015	4.04104	5.32158e-05	0.000552587
SLC15A2	680.679	-1.26487	0.16946	-7.46415	8.38412e-14	2.57991e-11
SLC16A7	32783.1	-1.075	0.184861	-5.81516	6.05754e-09	3.18737e-07
SLC16A9	747.054	1.41125	0.200503	7.03859	1.94202e-12	3.98391e-10
SLC19A2	4099.24	-1.22637	0.25599	-4.79071	1.66194e-06	3.27522e-05
SLC19A3	216.707	2.08239	0.58739	3.54515	0.000392383	0.00279958
SLC22A7	24.736	-1.67606	0.505612	-3.31492	0.000916684	0.00562066
SLC24A2	24.5283	1.31888	0.366211	3.60142	0.000316478	0.00235473
SLC25A2	9.88128	1.37711	0.510301	2.69862	0.00696283	0.0277894
SLC25A41	11.7521	1.01431	0.341621	2.96911	0.00298661	0.014379
SLC26A3	14.3448	-1.43694	0.503566	-2.85353	0.00432366	0.0192699
SLC26A4-AS1	64.8938	-2.37684	0.397007	-5.9869	2.13882e-09	1.32767e-07
SLC29A4	150.018	1.91163	0.398465	4.79749	1.60666e-06	3.18962e-05
SLC2A5	335.174	-1.00916	0.337398	-2.991	0.00278062	0.0135785
SLC30A8	4.38685	1.63109	0.646524	2.52286	0.0116406	0.0415405
SLC36A2	21.0617	-2.20623	0.560154	-3.93861	8.1956e-05	0.00078669
SLC38A4	82.0668	-1.05479	0.418501	-2.52039	0.0117224	0.0417503
SLC44A5	158.318	1.48912	0.506209	2.94171	0.00326409	0.0154354
SLC4A1	9.57571	1.9935	0.55985	3.56078	0.000369762	0.0026772
SLC4A8	134.314	1.13888	0.321911	3.53788	0.000403347	0.00286075
SLC5A1	7484.58	-1.05132	0.193607	-5.43019	5.62954e-08	2.05526e-06
SLC6A6	4553.79	1.42663	0.217572	6.55708	5.48722e-11	6.28695e-09
SLC7A10	35.6283	2.33986	0.815812	2.86814	0.00412894	0.0185789
SLCO1B1	9.64003	2.87266	0.649559	4.42248	9.75761e-06	0.000137462
SLCO1B3	42.0957	3.2888	0.507877	6.47559	9.44421e-11	9.87515e-09
SLCO1B7	25.7264	3.04582	0.524924	5.8024	6.53739e-09	3.41785e-07
SLITRK4	834.242	1.54009	0.462821	3.32761	0.000875938	0.00542331
SLN	139.898	1.86806	0.362881	5.14787	2.63458e-07	7.13823e-06
SLPI	16.6391	1.06707	0.369579	2.88725	0.00388625	0.0176939
SMIM2	21.6329	-1.48352	0.478217	-3.1022	0.0019209	0.0101041
SMIM2-IT1	2.51785	-1.6494	0.646819	-2.55002	0.0107717	0.0390346
SMIM5	517.505	-1.06758	0.260495	-4.09828	4.16227e-05	0.000452736
SMOC2	6923.33	1.08609	0.177848	6.10687	1.01602e-09	7.17541e-08
SMTNL2	567.776	-1.40298	0.213413	-6.574	4.89819e-11	5.71022e-09
SNAI2	892.528	1.34436	0.221738	6.06283	1.33749e-09	8.83725e-08
SNAP25	22.7468	1.57107	0.508465	3.08983	0.0020027	0.0104324
SNCA	882.048	1.4701	0.219121	6.70907	1.95871e-11	2.63691e-09
SNED1	1230.38	1.11357	0.244273	4.55871	5.14699e-06	8.0956e-05
SNORA71E	5.91496	1.12496	0.408893	2.75124	0.00593699	0.0246312
SNORA78	5.38019	-1.44736	0.501207	-2.88774	0.00388023	0.0176844
SNORD101	18.4711	-1.11558	0.269738	-4.1358	3.53726e-05	0.00039519
SNORD115-1	12.0526	1.61569	0.421307	3.83495	0.000125588	0.00111186
SNORD115-20	3.08857	2.07437	0.808943	2.5643	0.0103384	0.0378725
SNORD115-40	4.11865	1.87322	0.646921	2.89559	0.00378443	0.017363
SNORD115-46	14.8016	1.86444	0.310324	6.00805	1.87768e-09	1.17233e-07
SNORD18A	3.01526	-1.39307	0.487911	-2.85518	0.00430129	0.0191901
SNORD48	12.0984	-1.04884	0.313929	-3.34099	0.000834799	0.00520804
SNORD60	20.1111	-1.02991	0.321709	-3.20137	0.00136776	0.00772456
SNORD82	2.25182	-1.75293	0.685771	-2.55614	0.0105841	0.0385415
SNORD99	6.44975	-1.12578	0.420473	-2.67742	0.00741914	0.0291963
SNX29P1	27.132	1.1558	0.30116	3.83782	0.000124133	0.00110215
SOCS2	2009.83	1.48561	0.1664	8.9279	4.34163e-19	6.23458e-16
SOCS2-AS1	70.0949	1.34225	0.198705	6.75499	1.42845e-11	2.07898e-09
SOD3	1619.91	1.21131	0.224271	5.4011	6.62349e-08	2.30485e-06
SOWAHB	4.04297	1.65573	0.59782	2.76962	0.00561221	0.0235556
SOX2	27.9706	1.64804	0.315963	5.21592	1.82903e-07	5.32397e-06
SP6	20.9092	1.16517	0.426745	2.73037	0.0063264	0.025848
SPAM1	10.444	2.46981	0.561371	4.39961	1.08445e-05	0.000149546
SPATA18	373.506	1.21694	0.206743	5.88623	3.95115e-09	2.23329e-07
SPATA22	16.5579	1.6755	0.371095	4.51503	6.33082e-06	9.58973e-05
SPINK1	11.1377	2.12457	0.561754	3.78204	0.000155551	0.0013202
SPOCK3	76.1171	-2.77834	0.619292	-4.48632	7.2464e-06	0.000107424
SPON1	3007.7	1.3429	0.228597	5.87454	4.24022e-09	2.35398e-07
SPON2	1307.17	1.13638	0.178921	6.35129	2.13524e-10	1.98246e-08
SPP1	420.95	2.50708	0.30028	8.34913	6.87675e-17	4.77823e-14
SPRED3	14.6494	1.25919	0.346297	3.63616	0.000276731	0.00210927
SPTBN2	213.123	1.42803	0.235244	6.07044	1.2756e-09	8.56806e-08
SRCIN1	85.0989	1.55212	0.269674	5.75553	8.63699e-09	4.28665e-07
SRPX2	1070.55	1.72943	0.243613	7.09909	1.25579e-12	2.7323e-10
SRRM2-AS1	9.04393	1.04901	0.410334	2.55649	0.0105735	0.0385109
SSC5D	669.28	1.80673	0.312155	5.78792	7.12619e-09	3.6288e-07
SSTR5-AS1	93.6059	-1.58927	0.585677	-2.71356	0.00665644	0.0268803
ST6GALNAC5	77.4207	1.08513	0.174217	6.2286	4.70609e-10	3.75442e-08
STAT4	600.49	1.18034	0.405152	2.91332	0.00357603	0.0166151
STEAP1	55.5401	1.53406	0.390279	3.93068	8.47054e-05	0.000808983
STK17B	2346.08	1.02911	0.164688	6.24889	4.13386e-10	3.38567e-08
STL	57.0798	1.00574	0.19877	5.05983	4.19623e-07	1.05715e-05
STYK1	9.00444	1.56039	0.617467	2.52708	0.0115015	0.041158
SULF1	3013.6	1.16334	0.215402	5.4008	6.63434e-08	2.3049e-06
SUPT20HL2	9.53137	1.81787	0.571757	3.17945	0.00147556	0.00818951
SUSD2	294.16	1.09554	0.239445	4.57532	4.75491e-06	7.57549e-05
SVEP1	9854.88	1.13082	0.201247	5.61907	1.91994e-08	8.3043e-07
SYT12	55.897	1.64533	0.622974	2.64109	0.00826396	0.0318537
SYT14	7.21118	1.68922	0.454129	3.71969	0.000199464	0.00161581
SYT16	8.96218	1.16065	0.459126	2.52796	0.0114727	0.0410705
SYT17	80.6215	1.13795	0.205075	5.54894	2.87408e-08	1.14432e-06
SYT5	1.25856	2.65477	1.03957	2.55371	0.0106583	0.0387411
SYTL2	1484.21	1.31535	0.185807	7.07911	1.45088e-12	3.04127e-10
SYTL5	199.711	2.48837	0.653385	3.80843	0.000139851	0.00121467
TACSTD2	16.1423	1.33956	0.399991	3.34897	0.000811112	0.00509815
TAF7L	4.76788	2.65791	0.732668	3.62772	0.000285938	0.00216764
TAGLN3	9.23378	1.12185	0.447411	2.50741	0.0121618	0.0429733
TANC2	1560.27	1.033	0.197494	5.23053	1.69025e-07	5.01949e-06
TAS2R60	2.02063	2.2686	0.88871	2.55269	0.0106894	0.0388214
TBX15	124.049	1.38509	0.339508	4.0797	4.50939e-05	0.000483245
TBX19	46.4318	1.02082	0.224297	4.55121	5.33379e-06	8.2953e-05
TBX21	45.8283	1.25646	0.361648	3.47427	0.000512243	0.00350054
TCF24	146.297	-3.16688	0.51316	-6.17133	6.77189e-10	5.08245e-08
TECTB	1.6025	3.03366	0.936953	3.23779	0.00120459	0.00701076
TENM1	201.884	1.09782	0.261229	4.20251	2.6397e-05	0.000309017
TENM4	456.22	1.85973	0.218116	8.52634	1.5105e-17	1.162e-14
TESC	2166.15	-1.1839	0.172273	-6.87221	6.32139e-12	1.04741e-09
TEX11	4.15888	2.31395	0.80372	2.87905	0.00398876	0.0180728
TEX29	7.70419	1.39605	0.401279	3.47901	0.000503272	0.00344799
TEX41	38.8424	1.81968	0.410897	4.42854	9.48719e-06	0.000134709
TEX9	90.8122	1.20196	0.176356	6.81552	9.39226e-12	1.42471e-09
TF	937.259	2.19027	0.778963	2.81177	0.00492698	0.0213492
TFAP2A	16.4054	1.12807	0.252475	4.46805	7.89353e-06	0.000115116
TGFA	129.099	-1.53105	0.304585	-5.02669	4.99022e-07	1.21457e-05
TGFB2	1589.81	1.4178	0.267213	5.30588	1.12133e-07	3.5783e-06
TGFBR3L	83.1429	-1.3757	0.291154	-4.72499	2.30129e-06	4.27327e-05
THBS2	5822.23	1.09834	0.277542	3.95739	7.57727e-05	0.000736527
THBS3	959.865	1.10687	0.19469	5.68533	1.30562e-08	5.99637e-07
THBS4	24396.1	2.14021	0.382647	5.59316	2.22968e-08	9.34385e-07
THY1	276.41	1.62793	0.291575	5.58325	2.36063e-08	9.81623e-07
TIFA	780.092	-1.08642	0.211889	-5.12732	2.93894e-07	7.86395e-06
TIMD4	6.6753	1.16931	0.478939	2.44146	0.0146282	0.0495299
TIMP1	1519.36	1.18568	0.228391	5.19143	2.0869e-07	5.88136e-06
TINAG	35.9695	1.03849	0.255942	4.05752	4.95967e-05	0.000521637
TINCR	7.70461	1.75678	0.568535	3.09002	0.00200146	0.010431
TLL1	261.475	1.04656	0.257531	4.06381	4.82788e-05	0.000509768
TLR10	14.3427	1.09609	0.382144	2.86827	0.00412729	0.0185754
TM6SF2	25.675	1.67019	0.241916	6.904	5.0557e-12	8.92621e-10
TMEFF2	92.2462	-1.00191	0.30627	-3.27134	0.00107041	0.00637097
TMEM114	2.78304	3.59349	0.946555	3.79639	0.000146819	0.00125995
TMEM119	595.18	1.54247	0.28032	5.50252	3.74403e-08	1.45048e-06
TMEM130	27.8829	1.50504	0.552251	2.72528	0.00642478	0.0261854
TMEM132B	320.44	-1.54373	0.321546	-4.80097	1.57899e-06	3.14921e-05
TMEM132E	29.2599	2.39099	0.649244	3.68272	0.000230757	0.00181813
TMEM178B	4985.27	-1.56823	0.176308	-8.8948	5.85231e-19	7.87868e-16
TMEM191C	14.5839	1.31402	0.457873	2.86983	0.00410688	0.0185029
TMEM200A	49.381	1.96133	0.346375	5.66246	1.49219e-08	6.6823e-07
TMEM229A	11.8649	3.33909	0.55068	6.06357	1.33134e-09	8.82369e-08
TMEM244	1.75387	3.76392	1.0548	3.56836	0.000359221	0.00261141
TMEM30B	312.345	1.78826	0.261829	6.82986	8.49968e-12	1.31715e-09
TMEM38A	1250.44	-1.02386	0.168367	-6.08112	1.19349e-09	8.13537e-08
TMEM45A	221.224	1.08117	0.175338	6.16624	6.99337e-10	5.21937e-08
TMEM59L	77.3615	3.01127	0.382796	7.8665	3.64703e-15	1.54033e-12
TMEM72	7.51363	1.30716	0.510433	2.56088	0.0104407	0.0381497
TMEM72-AS1	31.171	1.05524	0.251878	4.1895	2.79572e-05	0.000322895
TMPRSS4	4.15929	1.22652	0.498691	2.45948	0.0139139	0.0476933
TNC	3528.16	1.79853	0.425282	4.22902	2.3471e-05	0.000280402
TNFRSF10C	79.3603	1.69411	0.345407	4.90469	9.35773e-07	2.04843e-05
TNFRSF11B	806.955	1.6163	0.233201	6.93092	4.18122e-12	7.56836e-10
TNFRSF12A	2673.06	1.10006	0.252699	4.35323	1.34146e-05	0.000178364
TNFRSF13C	6.33475	-1.50131	0.594976	-2.52332	0.0116253	0.0414995
TNMD	144.984	4.38296	0.453214	9.67083	4.01107e-22	2.15996e-18
TOB1	2235.05	-1.05932	0.164522	-6.4388	1.20419e-10	1.20643e-08
TP63	95.7613	1.37188	0.219901	6.23861	4.41465e-10	3.54819e-08
TPBGL	5.60969	1.5763	0.536806	2.93644	0.00331999	0.0156517
TPH1	11.9062	1.26275	0.349279	3.61529	0.000300011	0.00225451
TPRG1	128.506	1.27259	0.273524	4.65258	3.27807e-06	5.65783e-05
TPSG1	12.9701	1.11392	0.40762	2.73273	0.00628115	0.025707
TPTE2P6	12.0545	1.01735	0.360444	2.8225	0.00476509	0.020821
TREML2	8.73885	1.46581	0.518302	2.82811	0.0046824	0.0205332
TRHDE-AS1	90.5809	2.738	0.514577	5.32087	1.03271e-07	3.35009e-06
TRIM67	11.8238	1.19808	0.463978	2.58219	0.00981769	0.0363543
TRPC4	108.512	-1.03288	0.342573	-3.01506	0.00256928	0.0127429
TSIX	122.492	2.84645	0.627863	4.53356	5.79985e-06	8.87722e-05
TSPAN19	7.78484	-2.31095	0.473197	-4.88369	1.04118e-06	2.24269e-05
TSPAN8	30.3371	1.40993	0.385211	3.66015	0.000252067	0.00195096
TSPEAR	42.8749	-1.51349	0.55159	-2.74388	0.00607185	0.0250524
TTC9	230.555	1.1349	0.186245	6.09357	1.10422e-09	7.6479e-08
TTPA	11.8309	1.96534	0.499053	3.93813	8.21196e-05	0.00078791
TTR	5.8025	2.85384	0.651552	4.38006	1.18648e-05	0.000160937
TUBA3D	679.048	-1.60568	0.25912	-6.19667	5.76718e-10	4.45251e-08
TUBA3E	394.584	-1.58874	0.325509	-4.88078	1.05664e-06	2.26019e-05
TUBA3FP	19.9571	1.42773	0.381787	3.73959	0.000184322	0.00151365
TUBB3	77.1123	1.00714	0.343402	2.93283	0.00335891	0.0157868
TUBB4A	25.1564	-1.74117	0.476968	-3.6505	0.000261727	0.00200769
TUSC5	375.687	2.68447	0.56251	4.7723	1.82134e-06	3.51539e-05
TXK	85.0688	1.12419	0.219103	5.13089	2.88381e-07	7.73134e-06
TYMS	26.4463	1.312	0.29548	4.44025	8.98559e-06	0.000128604
TYR	8.65871	2.4382	0.89198	2.73347	0.00626702	0.0256638
UBE2U	32.3257	-2.91235	0.555612	-5.24169	1.59111e-07	4.7921e-06
UCHL1	703.384	1.66884	0.29836	5.59336	2.22717e-08	9.34385e-07
UCMA	9.42546	4.65243	0.787262	5.90964	3.42855e-09	2.00138e-07
ULK4P3	15.7237	1.31059	0.47733	2.74566	0.00603884	0.0249619
UNC13A	18.5731	1.10098	0.32693	3.36763	0.000758179	0.00482599
UNC13C	104.751	1.32982	0.516327	2.57553	0.0100086	0.0369279
UNC80	108.019	2.59044	0.342946	7.55347	4.23798e-14	1.4044e-11
USP2	2463.99	-1.21103	0.14969	-8.09029	5.95242e-16	3.46527e-13
VASH2	128.694	-1.15735	0.282708	-4.0938	4.24352e-05	0.000459786
VAX2	16.4815	1.01486	0.378318	2.68256	0.00730603	0.0288438
VCAN	15581.1	1.43188	0.27599	5.18815	2.12399e-07	5.93395e-06
VDR	63.8001	1.41664	0.447093	3.16856	0.00153198	0.00842839
VGLL3	2258.37	1.01216	0.251762	4.02029	5.81269e-05	0.000595649
VNN1	79.3284	1.20352	0.303955	3.95952	7.5099e-05	0.000731299
VNN3	15.2602	1.73711	0.670297	2.59156	0.00955424	0.0355745
VPS13A-AS1	4.19759	-1.54756	0.568112	-2.72405	0.00644874	0.0262681
VSTM2L	220.933	1.17354	0.317542	3.69569	0.000219288	0.00174814
VSX1	27.2414	1.09927	0.388831	2.82711	0.00469708	0.0205808
VWCE	40.25	1.13512	0.243868	4.65464	3.2454e-06	5.61493e-05
WDR62	546.972	-1.28766	0.197637	-6.51526	7.25623e-11	7.97445e-09
WDR64	18.6229	1.67729	0.490324	3.42079	0.000624399	0.00412816
WDR66	188.27	1.36168	0.211617	6.43468	1.23734e-10	1.2339e-08
WFDC3	9.27007	1.16165	0.406599	2.85701	0.00427658	0.0191076
WIF1	8.05264	-2.72921	0.991994	-2.75124	0.0059371	0.0246312
WNK2	4095.42	-1.0402	0.199131	-5.22371	1.75373e-07	5.16056e-06
WNT9A	514.221	1.36566	0.453796	3.00941	0.00261758	0.0129466
WSCD2	47.5947	-2.05659	0.495499	-4.15055	3.31682e-05	0.000374642
XCL1	19.9882	-1.13252	0.396538	-2.85602	0.00428989	0.0191631
XG	115.715	2.57539	0.489249	5.26397	1.4098e-07	4.37566e-06
XIST	3902.55	7.38381	0.847293	8.71459	2.9182e-18	2.99324e-15
YWHAEP7	1.18205	2.55525	0.979031	2.60998	0.00905486	0.0341759
ZAP70	130.399	1.05362	0.287484	3.66497	0.000247365	0.00191801
ZBBX	14.7104	1.99267	0.530849	3.75374	0.000174218	0.00144946
ZC3H12D	138.555	1.35272	0.257662	5.24997	1.52124e-07	4.65448e-06
ZCCHC12	4.08029	2.16862	0.792448	2.7366	0.0062077	0.0254742
ZCCHC5	74.8633	2.29467	0.304109	7.54554	4.50425e-14	1.47002e-11
ZDHHC8P1	3.89138	1.87358	0.737836	2.53929	0.0111078	0.0399902
ZIC1	2.21326	3.24112	1.13778	2.84862	0.00439086	0.019517
ZMIZ1-AS1	16.5228	1.07105	0.29271	3.65906	0.000253138	0.00195575
ZNF365	208.86	1.71595	0.460267	3.72817	0.000192877	0.0015743
ZNF469	261.418	1.17723	0.242385	4.85685	1.19269e-06	2.48699e-05
ZNF727P	366.677	1.11169	0.178742	6.21949	4.98766e-10	3.93532e-08
ZNF812	78.1452	1.22087	0.334081	3.65443	0.000257759	0.00198149
ZSCAN4	5.18742	1.49882	0.561978	2.66705	0.00765212	0.029926
ZYG11A	11.2941	1.03547	0.380153	2.72383	0.00645299	0.0262755

## Sheet: enrich of lightcyan cand.hub.g
Functional enrichment of the candidata hub genes in lightcyan module
GroupID	Category	Term	Description	LogP	Counts	Term	Symbols
4_Summary	GO Biological Processes	GO:0050727	regulation of inflammatory response	-5.36069	9	394	ANXA1,BST1,CASP4,ESR1,NT5E,TMSB4X,FOXP1,PDCD4,IL33,CASP8,CFH,SESN3,SPRED1
4_Member	GO Biological Processes	GO:0031347	regulation of defense response	-5.20693	11	648	ANXA1,BST1,CASP4,CASP8,ESR1,CFH,NT5E,TMSB4X,FOXP1,PDCD4,IL33
5_Summary	GO Biological Processes	GO:0010594	regulation of endothelial cell migration	-5.07228	7	230	ANXA1,DCN,MEOX2,TMSB4X,NRP1,FOXP1,SPRED1,APAF1,CASP8,ESR1,LOX,TGFBI,IFT52,PCSK5,PDCD4,WDR11,ARRDC3
5_Member	GO Biological Processes	GO:0010632	regulation of epithelial cell migration	-4.42552	7	290	ANXA1,DCN,MEOX2,TMSB4X,NRP1,FOXP1,SPRED1
7_Summary	GO Biological Processes	GO:0043065	positive regulation of apoptotic process	-4.34932	9	529	ANXA1,APAF1,BNIP3L,CASP8,AKR1C3,STK17B,AKAP12,PDCD4,ANO6
7_Member	GO Biological Processes	GO:0043068	positive regulation of programmed cell death	-4.26205	9	543	ANXA1,APAF1,BNIP3L,CASP8,AKR1C3,STK17B,AKAP12,PDCD4,ANO6
7_Member	GO Biological Processes	GO:2000353	positive regulation of endothelial cell apoptotic process	-4.23574	3	24	AKR1C3,PDCD4,ANO6
5_Member	GO Biological Processes	GO:0090049	regulation of cell migration involved in sprouting angiogenesis	-3.96054	4	78	ANXA1,MEOX2,NRP1,SPRED1
5_Member	GO Biological Processes	GO:0043535	regulation of blood vessel endothelial cell migration	-3.94254	5	150	ANXA1,MEOX2,TMSB4X,NRP1,SPRED1
7_Member	GO Biological Processes	GO:0010942	positive regulation of cell death	-3.91097	9	604	ANXA1,APAF1,BNIP3L,CASP8,AKR1C3,STK17B,AKAP12,PDCD4,ANO6
8_Summary	GO Biological Processes	GO:0030500	regulation of bone mineralization	-3.89683	4	81	ATP2B1,MGP,OMD,ANO6,ITPR2,MCUB,BST1,PRKD3
3_Member	GO Biological Processes	GO:0030198	extracellular matrix organization	-3.70163	6	266	CTSK,ECM2,LOX,LUM,TGFBI,HMCN1
3_Member	GO Biological Processes	GO:0043062	extracellular structure organization	-3.69285	6	267	CTSK,ECM2,LOX,LUM,TGFBI,HMCN1
3_Member	GO Biological Processes	GO:0045229	external encapsulating structure organization	-3.6754	6	269	CTSK,ECM2,LOX,LUM,TGFBI,HMCN1
1_Member	GO Biological Processes	GO:0032717	negative regulation of interleukin-8 production	-3.62967	3	38	ANXA1,ANXA4,TMSB4X
7_Member	GO Biological Processes	GO:1904037	positive regulation of epithelial cell apoptotic process	-3.62967	3	38	AKR1C3,PDCD4,ANO6
5_Member	GO Biological Processes	GO:0035239	tube morphogenesis	-3.61975	9	661	APAF1,CASP8,ESR1,LOX,MEOX2,TGFBI,NRP1,IFT52,SPRED1
11_Summary	GO Biological Processes	GO:0097435	supramolecular fiber organization	-3.60971	8	522	LOX,LUM,PLS3,TMSB4X,TMOD3,SHTN1,MAP7D3,HMCN1,ANXA1,NRP1,FOXP1,AKAP12,ANO6,ATP2B1,BST1,EPHA3
9_Member	GO Biological Processes	GO:0016485	protein processing	-3.55174	5	182	APAF1,CASP4,CASP8,PCSK5,ATP6AP2
8_Member	GO Biological Processes	GO:0070167	regulation of biomineral tissue development	-3.52776	4	101	ATP2B1,MGP,OMD,ANO6
5_Member	GO Biological Processes	GO:0007507	heart development	-3.5004	8	542	CASP8,LOX,PCSK5,NRP1,PDCD4,IFT52,WDR11,SPRED1
8_Member	GO Biological Processes	GO:0110149	regulation of biomineralization	-3.49527	4	103	ATP2B1,MGP,OMD,ANO6
12_Summary	GO Biological Processes	GO:0042445	hormone metabolic process	-3.38394	5	198	CTSK,ESR1,PCSK5,AKR1C3,ATP6AP2,ANXA1,ATP2B1,EPHA3,PDCD4,PLSCR4,LOX,ITPR2,CASP8,PTPRA,SESN3
3_Member	GO Biological Processes	GO:0061448	connective tissue development	-3.28657	5	208	LOX,MGP,TGFBI,ARRDC3,TBL1XR1
8_Member	GO Biological Processes	GO:0030278	regulation of ossification	-3.27139	4	118	ATP2B1,MGP,OMD,ANO6
14_Summary	GO Biological Processes	GO:0001952	regulation of cell-matrix adhesion	-3.20358	4	123	BST1,EPHA3,PTPRA,NRP1,ECM2,ANXA1,TGFBI,TWSG1
14_Member	GO Biological Processes	GO:0010810	regulation of cell-substrate adhesion	-3.20333	5	217	BST1,ECM2,EPHA3,PTPRA,NRP1
15_Summary	GO Biological Processes	GO:0001819	positive regulation of cytokine production	-3.11693	7	475	ANXA1,CASP8,LUM,AKAP12,ATP6AP2,FOXP1,IL33,TMOD3,L3MBTL3,PDCD4,PLSCR4,ESR1
11_Member	GO Biological Processes	GO:0010595	positive regulation of endothelial cell migration	-3.1011	4	131	ANXA1,TMSB4X,NRP1,FOXP1
7_Member	GO Biological Processes	GO:2000351	regulation of endothelial cell apoptotic process	-3.06453	3	59	AKR1C3,PDCD4,ANO6
12_Member	GO Biological Processes	GO:0071384	cellular response to corticosteroid stimulus	-3.06453	3	59	ANXA1,ATP2B1,AKR1C3
12_Member	GO Biological Processes	GO:0071396	cellular response to lipid	-2.99253	7	499	ANXA1,ATP2B1,EPHA3,ESR1,AKR1C3,PDCD4,PLSCR4
1_Member	GO Biological Processes	GO:0001818	negative regulation of cytokine production	-2.99044	6	363	ANXA1,ANXA4,ATP2B1,TMSB4X,PDCD4,TWSG1
14_Member	GO Biological Processes	GO:0051893	regulation of focal adhesion assembly	-2.98157	3	63	EPHA3,PTPRA,NRP1
14_Member	GO Biological Processes	GO:0090109	regulation of cell-substrate junction assembly	-2.98157	3	63	EPHA3,PTPRA,NRP1
15_Member	GO Biological Processes	GO:0061515	myeloid cell development	-2.98157	3	63	FOXP1,TMOD3,L3MBTL3
12_Member	GO Biological Processes	GO:0071383	cellular response to steroid hormone stimulus	-2.97087	4	142	ANXA1,ATP2B1,ESR1,AKR1C3
9_Member	GO Biological Processes	GO:0051604	protein maturation	-2.92082	5	251	APAF1,CASP4,CASP8,PCSK5,ATP6AP2
16_Summary	GO Biological Processes	GO:0070663	regulation of leukocyte proliferation	-2.89802	5	254	ANXA1,BST1,TWSG1,SLC39A10,IL33,FOXP1,CFB,CFH,PLA2G4A
14_Member	GO Biological Processes	GO:0150116	regulation of cell-substrate junction organization	-2.88543	3	68	EPHA3,PTPRA,NRP1
11_Member	GO Biological Processes	GO:0031532	actin cytoskeleton reorganization	-2.84907	3	70	ANXA1,NRP1,HMCN1
11_Member	GO Biological Processes	GO:0007015	actin filament organization	-2.80265	5	267	PLS3,TMSB4X,TMOD3,SHTN1,HMCN1
17_Summary	GO Biological Processes	GO:0016239	positive regulation of macroautophagy	-2.79657	3	73	BNIP3L,DCN,SESN3
11_Member	GO Biological Processes	GO:0030036	actin cytoskeleton organization	-2.79612	7	540	ANXA1,PLS3,TMSB4X,NRP1,TMOD3,SHTN1,HMCN1
18_Summary	GO Biological Processes	GO:0120031	plasma membrane bounded cell projection assembly	-2.78149	6	399	NRP1,IFT52,RAB23,WDR11,SHTN1,ANO6
12_Member	GO Biological Processes	GO:0048545	response to steroid hormone	-2.76739	5	272	ANXA1,ATP2B1,ESR1,LOX,AKR1C3
11_Member	GO Biological Processes	GO:0043536	positive regulation of blood vessel endothelial cell migration	-2.76283	3	75	ANXA1,TMSB4X,NRP1
11_Member	GO Biological Processes	GO:0030335	positive regulation of cell migration	-2.70691	7	560	ANXA1,TMSB4X,NRP1,AKAP12,FOXP1,SHTN1,ANO6
18_Member	GO Biological Processes	GO:0030031	cell projection assembly	-2.69576	6	415	NRP1,IFT52,RAB23,WDR11,SHTN1,ANO6
5_Member	GO Biological Processes	GO:0048514	blood vessel morphogenesis	-2.67496	6	419	CASP8,LOX,MEOX2,TGFBI,NRP1,SPRED1
11_Member	GO Biological Processes	GO:0010634	positive regulation of epithelial cell migration	-2.64753	4	174	ANXA1,TMSB4X,NRP1,FOXP1
16_Member	GO Biological Processes	GO:2000106	regulation of leukocyte apoptotic process	-2.6075	3	85	ANXA1,FOXP1,SLC39A10
19_Summary	GO Biological Processes	GO:0042147	retrograde transport, endosome to Golgi	-2.6075	3	85	EVI5,STX6,TMEM87A
11_Member	GO Biological Processes	GO:2000147	positive regulation of cell motility	-2.60499	7	584	ANXA1,TMSB4X,NRP1,AKAP12,FOXP1,SHTN1,ANO6
8_Member	GO Biological Processes	GO:0070588	calcium ion transmembrane transport	-2.59434	4	180	ATP2B1,ITPR2,MCUB,ANO6
14_Member	GO Biological Processes	GO:0030155	regulation of cell adhesion	-2.5608	8	760	ANXA1,BST1,ECM2,EPHA3,PTPRA,TGFBI,NRP1,TWSG1
11_Member	GO Biological Processes	GO:0051272	positive regulation of cellular component movement	-2.556	7	596	ANXA1,TMSB4X,NRP1,AKAP12,FOXP1,SHTN1,ANO6
20_Summary	GO Biological Processes	GO:1901657	glycosyl compound metabolic process	-2.55082	3	89	NT5E,PRPS2,AKR1C3
11_Member	GO Biological Processes	GO:0040017	positive regulation of locomotion	-2.54395	7	599	ANXA1,TMSB4X,NRP1,AKAP12,FOXP1,SHTN1,ANO6
12_Member	GO Biological Processes	GO:0097306	cellular response to alcohol	-2.53708	3	90	ATP2B1,ITPR2,AKR1C3
11_Member	GO Biological Processes	GO:0030029	actin filament-based process	-2.53197	7	602	ANXA1,PLS3,TMSB4X,NRP1,TMOD3,SHTN1,HMCN1
7_Member	GO Biological Processes	GO:1904035	regulation of epithelial cell apoptotic process	-2.48372	3	94	AKR1C3,PDCD4,ANO6
8_Member	GO Biological Processes	GO:0060401	cytosolic calcium ion transport	-2.48372	3	94	ATP2B1,ITPR2,MCUB
15_Member	GO Biological Processes	GO:0032496	response to lipopolysaccharide	-2.47471	5	318	CASP8,AKAP12,FOXP1,PDCD4,PLSCR4
5_Member	GO Biological Processes	GO:0010596	negative regulation of endothelial cell migration	-2.4453	3	97	DCN,MEOX2,SPRED1
1_Member	GO Biological Processes	GO:0032677	regulation of interleukin-8 production	-2.38404	3	102	ANXA1,ANXA4,TMSB4X
11_Member	GO Biological Processes	GO:0060326	cell chemotaxis	-2.3775	4	207	ANXA1,LOX,NRP1,ANO6
15_Member	GO Biological Processes	GO:0002237	response to molecule of bacterial origin	-2.3573	5	339	CASP8,AKAP12,FOXP1,PDCD4,PLSCR4
11_Member	GO Biological Processes	GO:0090066	regulation of anatomical structure size	-2.35451	6	487	ATP2B1,TMSB4X,NRP1,TMOD3,SHTN1,ANO6
12_Member	GO Biological Processes	GO:0010817	regulation of hormone levels	-2.31628	6	496	ANXA1,CTSK,ESR1,PCSK5,AKR1C3,ATP6AP2
11_Member	GO Biological Processes	GO:0032535	regulation of cellular component size	-2.29405	5	351	TMSB4X,NRP1,TMOD3,SHTN1,ANO6
11_Member	GO Biological Processes	GO:0032956	regulation of actin cytoskeleton organization	-2.29405	5	351	BST1,EPHA3,TMSB4X,NRP1,TMOD3
5_Member	GO Biological Processes	GO:0001568	blood vessel development	-2.28714	6	503	CASP8,LOX,MEOX2,TGFBI,NRP1,SPRED1
12_Member	GO Biological Processes	GO:0071407	cellular response to organic cyclic compound	-2.28302	6	504	ANXA1,ATP2B1,CASP8,ESR1,ITPR2,AKR1C3
5_Member	GO Biological Processes	GO:0010633	negative regulation of epithelial cell migration	-2.27083	3	112	DCN,MEOX2,SPRED1
11_Member	GO Biological Processes	GO:0050920	regulation of chemotaxis	-2.25018	4	225	BST1,TMSB4X,NRP1,ANO6
15_Member	GO Biological Processes	GO:0002573	myeloid leukocyte differentiation	-2.22862	3	116	CASP8,FOXP1,L3MBTL3
16_Member	GO Biological Processes	GO:0050670	regulation of lymphocyte proliferation	-2.21689	4	230	ANXA1,BST1,TWSG1,SLC39A10
15_Member	GO Biological Processes	GO:0030099	myeloid cell differentiation	-2.21033	4	231	CASP8,FOXP1,TMOD3,L3MBTL3
16_Member	GO Biological Processes	GO:0032944	regulation of mononuclear cell proliferation	-2.19732	4	233	ANXA1,BST1,TWSG1,SLC39A10
5_Member	GO Biological Processes	GO:0001944	vasculature development	-2.19491	6	526	CASP8,LOX,MEOX2,TGFBI,NRP1,SPRED1
12_Member	GO Biological Processes	GO:0097305	response to alcohol	-2.19086	4	234	ATP2B1,CASP8,ITPR2,AKR1C3
8_Member	GO Biological Processes	GO:0006816	calcium ion transport	-2.18443	4	235	ATP2B1,ITPR2,MCUB,ANO6
15_Member	GO Biological Processes	GO:0032355	response to estradiol	-2.15847	3	123	ANXA1,CASP8,ESR1
4_Member	GO Biological Processes	GO:1902532	negative regulation of intracellular signal transduction	-2.12998	6	543	CASP8,ESR1,TMSB4X,PDCD4,SESN3,SPRED1
15_Member	GO Biological Processes	GO:0032652	regulation of interleukin-1 production	-2.10178	3	129	ANXA1,CASP8,FOXP1
11_Member	GO Biological Processes	GO:0032970	regulation of actin filament-based process	-2.09629	5	392	BST1,EPHA3,TMSB4X,NRP1,TMOD3
5_Member	GO Biological Processes	GO:0040013	negative regulation of locomotion	-2.07836	5	396	DCN,MEOX2,NRP1,ARRDC3,SPRED1
16_Member	GO Biological Processes	GO:0050778	positive regulation of immune response	-2.07121	6	559	ANXA1,CFB,CFH,PLA2G4A,FOXP1,SLC39A10
12_Member	GO Biological Processes	GO:0009725	response to hormone	-2.0466	7	742	ANXA1,ATP2B1,ESR1,LOX,PTPRA,AKR1C3,SESN3
17_Member	GO Biological Processes	GO:0010508	positive regulation of autophagy	-2.03924	3	136	BNIP3L,DCN,SESN3
13_Member	GO Biological Processes	GO:0050801	ion homeostasis	-2.01073	7	754	ATP2B1,DCN,ESR1,ITPR2,ATP6AP2,MCUB,SLC39A10
9_Member	GO Biological Processes	GO:0051345	positive regulation of hydrolase activity	-2.00766	6	577	APAF1,CASP8,ESR1,EVI5,TBC1D12,SLC39A10
11_Member	GO Biological Processes	GO:0050921	positive regulation of chemotaxis	-2.0051	3	140	TMSB4X,NRP1,ANO6
13_Summary	KEGG Pathway	hsa05205	Proteoglycans in cancer	-3.31522	5	205	DCN,ESR1,ITPR2,LUM,PDCD4,ATP2B1,ATP6AP2,MCUB,SLC39A10
9_Member	KEGG Pathway	hsa04210	Apoptosis	-3.04047	4	136	APAF1,CASP8,CTSK,ITPR2
9_Member	KEGG Pathway	hsa04115	p53 signaling pathway	-2.79657	3	73	APAF1,CASP8,SESN3
8_Member	KEGG Pathway	hsa04970	Salivary secretion	-2.49683	3	93	ATP2B1,BST1,ITPR2
8_Member	KEGG Pathway	hsa04925	Aldosterone synthesis and secretion	-2.43277	3	98	ATP2B1,ITPR2,PRKD3
8_Member	KEGG Pathway	hsa04972	Pancreatic secretion	-2.38404	3	102	ATP2B1,BST1,ITPR2
10_Member	KEGG Pathway	hsa05163	Human cytomegalovirus infection	-2.25018	4	225	CASP8,IL10RB,ITPR2,GNB4
10_Member	KEGG Pathway	hsa04724	Glutamatergic synapse	-2.24952	3	114	ITPR2,PLA2G4A,GNB4
10_Member	KEGG Pathway	hsa04726	Serotonergic synapse	-2.23902	3	115	ITPR2,PLA2G4A,GNB4

## Sheet: enrich of pink cand.hub.g
Functional enrichment of the candidata hub genes in pink module
GroupID	Category	Term	Description	LogP	Counts	all	Symbols
2_Summary	GO Biological Processes	GO:0007167	enzyme linked receptor protein signaling pathway	-9.60181	20	601	BMP6,DDR1,CHRNA3,COL4A1,COMP,CCN2,EXT1,JAK2,LTBP2,NPPA,NPPB,PTPN11,TGFB2,GAB2,PLCE1,CRIM1,DOK5,SULF2,IL31RA,GDF6
3_Member	GO Biological Processes	GO:0030198	extracellular matrix organization	-8.35082	13	266	COL4A1,COL12A1,COMP,CCN2,EXT1,TNFRSF11B,TGFB2,PXDN,COLQ,POSTN,SULF2,COL18A1,COL22A1
3_Member	GO Biological Processes	GO:0043062	extracellular structure organization	-8.33126	13	267	COL4A1,COL12A1,COMP,CCN2,EXT1,TNFRSF11B,TGFB2,PXDN,COLQ,POSTN,SULF2,COL18A1,COL22A1
3_Member	GO Biological Processes	GO:0045229	external encapsulating structure organization	-8.29239	13	269	COL4A1,COL12A1,COMP,CCN2,EXT1,TNFRSF11B,TGFB2,PXDN,COLQ,POSTN,SULF2,COL18A1,COL22A1
4_Summary	GO Biological Processes	GO:0009611	response to wounding	-6.74139	14	430	DDR1,COMP,CCN2,EXT1,F2R,F2RL2,FN1,TNC,JAK2,MCAM,SERPINE2,PROS1,TGFB2,ARHGAP24,CCND1,COPA,NPPB,CLU,MFGE8,ATP8B1,PTPN11,INPP5F,TNFRSF12A,MAFK
1_Member	GO Biological Processes	GO:0035239	tube morphogenesis	-6.61157	17	661	DDR1,COL4A1,COMP,CCN2,DLG1,EXT1,FN1,MCAM,MFGE8,SHB,TGFB2,TGM2,SRPX2,TNFRSF12A,COL18A1,ARHGAP24,COL22A1
5_Summary	GO Biological Processes	GO:0097435	supramolecular fiber organization	-6.49193	15	522	ACTA1,COL12A1,COMP,DLG1,EXT1,JAK2,LTBP2,NEB,SVIL,TGFB2,PXDN,SLK,ANKRD1,SPIRE1,MICALL2,PDLIM7,SPECC1L
2_Member	GO Biological Processes	GO:0007169	transmembrane receptor protein tyrosine kinase signaling pathway	-6.2509	13	403	DDR1,CHRNA3,COL4A1,CCN2,EXT1,JAK2,PTPN11,GAB2,PLCE1,CRIM1,DOK5,SULF2,IL31RA
1_Member	GO Biological Processes	GO:0048514	blood vessel morphogenesis	-6.06168	13	419	COL4A1,COMP,CCN2,FN1,MCAM,MFGE8,SHB,TGFB2,SRPX2,TNFRSF12A,COL18A1,ARHGAP24,COL22A1
6_Summary	GO Biological Processes	GO:0001501	skeletal system development	-6.01084	14	495	BGN,BMP6,COMP,CCN2,DLG1,EXT1,TNFRSF11B,PTPN11,SFRP4,TGFB2,TGM2,ARID5A,TTC9,SULF2,COL12A1,PXDN,DDR1,CHRNA1,SEMA5B
6_Member	GO Biological Processes	GO:0060348	bone development	-5.68328	9	198	BGN,BMP6,COMP,EXT1,PTPN11,SFRP4,TGM2,TTC9,SULF2
1_Member	GO Biological Processes	GO:0001525	angiogenesis	-5.62032	11	321	COL4A1,CCN2,FN1,MCAM,MFGE8,SHB,SRPX2,TNFRSF12A,COL18A1,ARHGAP24,COL22A1
7_Summary	GO Biological Processes	GO:0045823	positive regulation of heart contraction	-5.56875	5	39	CCN2,NPPA,RGS4,TGFB2,ACE2,BMP6,CHRNA3,DAPK3,DLG1,F2R,JAK2,NPPB,PTPN11,PLCE1,HSPA2,AZIN1,AZIN2,FHL1,KCNC4,ATP8B1,SERPINE2,SFRP4,FN1,MTURN
4_Member	GO Biological Processes	GO:0042060	wound healing	-5.55586	11	326	DDR1,COMP,EXT1,F2R,F2RL2,FN1,MCAM,SERPINE2,PROS1,TGFB2,ARHGAP24
8_Summary	GO Biological Processes	GO:0032026	response to magnesium ion	-5.54513	4	18	CCND1,BMP6,TNFRSF11B,RYR3,CA3,PENK,RGS4,CCN2,ENO2,ARID5A,RRAS2,POSTN
7_Member	GO Biological Processes	GO:1903524	positive regulation of blood circulation	-5.51274	5	40	CCN2,NPPA,RGS4,TGFB2,ACE2
9_Summary	GO Biological Processes	GO:0046903	secretion	-5.36431	13	485	CCND1,DDR1,COMP,COPA,CCN2,LTBP2,NPPB,SERPINE2,NRXN2,EXOC6B,RAB11FIP5,SYTL5,ILDR2
10_Summary	GO Biological Processes	GO:0090066	regulation of anatomical structure size	-5.34502	13	487	COMP,DLG1,EXT1,F2R,FN1,NEB,NPPA,NPPB,SVIL,SEMA5B,RTN4,CRACD,ACE2,CCN2,DAPK3,MID1,RGS4,TPR,ALMS1,TRAF3IP1,MAPK15,AEBP1,CLU
7_Member	GO Biological Processes	GO:0044057	regulation of system process	-5.27532	14	573	BMP6,CHRNA3,CCN2,DAPK3,DLG1,F2R,JAK2,NPPA,NPPB,PTPN11,RGS4,TGFB2,PLCE1,ACE2
7_Member	GO Biological Processes	GO:0006937	regulation of muscle contraction	-5.22107	8	170	CHRNA3,CCN2,DAPK3,DLG1,F2R,NPPA,PLCE1,ACE2
1_Member	GO Biological Processes	GO:0001568	blood vessel development	-5.19412	13	503	COL4A1,COMP,CCN2,FN1,MCAM,MFGE8,SHB,TGFB2,SRPX2,TNFRSF12A,COL18A1,ARHGAP24,COL22A1
12_Summary	GO Biological Processes	GO:0030155	regulation of cell adhesion	-5.13574	16	760	BMP6,DDR1,DAPK3,DLG1,FN1,TNC,JAK2,SERPINE2,PTPN11,TGFB2,TGM2,ADAM19,MAGI1,SLK,FSTL3,ILDR2,CCND1
4_Member	GO Biological Processes	GO:0050878	regulation of body fluid levels	-5.07912	11	366	CCND1,DDR1,COMP,COPA,EXT1,F2R,F2RL2,FN1,NPPB,SERPINE2,PROS1
13_Summary	GO Biological Processes	GO:0043408	regulation of MAPK cascade	-5.03836	15	686	CCN2,DLG1,F2R,FN1,JAK2,MID1,NPPA,PTPN11,TGFB2,PLCE1,DOK5,ACE2,STYXL2,MTURN,GDF6,CLU,INPP5F,ZNF365,DDAH1,ANKRD1,SPIRE1
1_Member	GO Biological Processes	GO:0001944	vasculature development	-4.98737	13	526	COL4A1,COMP,CCN2,FN1,MCAM,MFGE8,SHB,TGFB2,SRPX2,TNFRSF12A,COL18A1,ARHGAP24,COL22A1
7_Member	GO Biological Processes	GO:0090257	regulation of muscle system process	-4.86368	9	250	CHRNA3,CCN2,DAPK3,DLG1,F2R,NPPA,RGS4,PLCE1,ACE2
7_Member	GO Biological Processes	GO:0060452	positive regulation of cardiac muscle contraction	-4.83573	3	9	CCN2,NPPA,ACE2
6_Member	GO Biological Processes	GO:0030199	collagen fibril organization	-4.78068	5	56	COL12A1,COMP,EXT1,TGFB2,PXDN
14_Summary	GO Biological Processes	GO:0034330	cell junction organization	-4.75468	12	473	CHRNA1,COL4A1,DLG1,EXT1,F2R,FN1,IL1RAP,TGFB2,COLQ,NRXN2,ZNF365,MICALL2,CHRNA3,JAK2,KCNC4,PENK,GRIA3,SLITRK4
15_Summary	GO Biological Processes	GO:0001655	urogenital system development	-4.65092	10	334	BMP6,COL4A1,DLG1,EXT1,TNC,TGFB2,TRAF3IP1,PLCE1,SULF2,GDF6,COMP,F2R,JAK2,PTPN11,RAB11FIP3,RAB11FIP5,ANKRD1,TPR,MICALL2,UBAC2,SFRP4,FSTL3,CRIM1,RASL11B,CCND1,CHRNA3,CLU,CCN2,HSPA2,THBS4,IL31RA,LTBP2,NPPB,GAB2,ACTA1,TNFRSF11B,HDAC9,ARID5A,GPR173,IL1RAP,TNFRSF12A,SERPINE2,TGM2,ADAM19,P3H3,SEMA5B,RTN4
17_Summary	GO Biological Processes	GO:0001503	ossification	-4.58732	9	271	BMP6,COMP,CCN2,EXT1,TNC,PENK,PDLIM7,FSTL3,RRAS2,FN1,MFGE8,PRSS23
18_Summary	GO Biological Processes	GO:0070848	response to growth factor	-4.57859	12	493	BMP6,COMP,CCN2,EXT1,LTBP2,PENK,PTPN11,TGFB2,TPR,MXRA5,ANKRD1,GDF6,CCND1,CLU,DLG1,RTN4
19_Summary	GO Biological Processes	GO:0001558	regulation of cell growth	-4.57428	11	415	DDR1,FHL1,FN1,TNC,NPPB,SERPINE2,RGS4,TGFB2,PLCE1,SEMA5B,RTN4,EXT1,NEB,NPPA,PTPN11,PDLIM7,HDAC9,ANKRD1,WRN,COLQ
6_Member	GO Biological Processes	GO:0051216	cartilage development	-4.48303	7	157	BGN,BMP6,COMP,CCN2,EXT1,ARID5A,SULF2
6_Member	GO Biological Processes	GO:0035988	chondrocyte proliferation	-4.42302	3	12	COMP,CCN2,EXT1
20_Summary	GO Biological Processes	GO:0051129	negative regulation of cellular component organization	-4.42245	14	684	BMP6,CLU,HSPA2,MID1,SVIL,TPR,INPP5F,ZNF365,TRAF3IP1,SEMA5B,RTN4,CRACD,ARHGAP24,ZNF827,DLG1,PTPN11,MAPK15,WRN,RAB11FIP3,UBAC2
14_Member	GO Biological Processes	GO:0099536	synaptic signaling	-4.32645	11	442	CHRNA1,CHRNA3,DLG1,EXT1,F2R,IL1RAP,JAK2,KCNC4,PENK,COLQ,NRXN2
10_Member	GO Biological Processes	GO:0051493	regulation of cytoskeleton organization	-4.31481	12	525	CCN2,DAPK3,DLG1,MID1,NEB,RGS4,SVIL,TPR,ALMS1,TRAF3IP1,CRACD,MAPK15
15_Member	GO Biological Processes	GO:0072001	renal system development	-4.27835	9	297	BMP6,COL4A1,DLG1,EXT1,TGFB2,TRAF3IP1,PLCE1,SULF2,GDF6
10_Member	GO Biological Processes	GO:1902903	regulation of supramolecular fiber organization	-4.22757	10	375	AEBP1,CLU,CCN2,DAPK3,DLG1,MID1,RGS4,SVIL,ALMS1,CRACD
7_Member	GO Biological Processes	GO:0045989	positive regulation of striated muscle contraction	-4.20796	3	14	CCN2,NPPA,ACE2
14_Member	GO Biological Processes	GO:0007528	neuromuscular junction development	-4.20107	4	38	CHRNA1,COL4A1,F2R,COLQ
19_Member	GO Biological Processes	GO:0007507	heart development	-4.18287	12	542	EXT1,FN1,NEB,NPPA,NPPB,PTPN11,TGFB2,PDLIM7,HDAC9,ANKRD1,PLCE1,RTN4
15_Member	GO Biological Processes	GO:0030509	BMP signaling pathway	-4.05536	5	79	BMP6,COMP,EXT1,TGFB2,GDF6
16_Member	GO Biological Processes	GO:0030335	positive regulation of cell migration	-4.04887	12	560	DAPK3,F2R,FN1,JAK2,MCAM,TGFB2,THBS4,HDAC9,RRAS2,SRPX2,SEMA5B,RTN4
19_Member	GO Biological Processes	GO:0030308	negative regulation of cell growth	-4.0179	7	186	FHL1,NPPB,SERPINE2,RGS4,TGFB2,SEMA5B,RTN4
15_Member	GO Biological Processes	GO:0050708	regulation of protein secretion	-3.99957	8	252	BMP6,F2R,JAK2,PTPN11,TGFB2,RAB11FIP3,RAB11FIP5,ANKRD1
19_Member	GO Biological Processes	GO:0040008	regulation of growth	-3.97629	13	660	DDR1,FHL1,FN1,TNC,NPPB,SERPINE2,RGS4,TGFB2,WRN,COLQ,PLCE1,SEMA5B,RTN4
7_Member	GO Biological Processes	GO:1903522	regulation of blood circulation	-3.95236	8	256	CCN2,DLG1,F2R,JAK2,NPPA,RGS4,TGFB2,ACE2
7_Member	GO Biological Processes	GO:0045933	positive regulation of muscle contraction	-3.90944	4	45	CCN2,F2R,NPPA,ACE2
15_Member	GO Biological Processes	GO:0051223	regulation of protein transport	-3.89109	11	495	BMP6,F2R,JAK2,PTPN11,TGFB2,TPR,RAB11FIP3,RAB11FIP5,ANKRD1,MICALL2,UBAC2
14_Member	GO Biological Processes	GO:0099537	trans-synaptic signaling	-3.88315	10	413	CHRNA1,CHRNA3,DLG1,EXT1,F2R,IL1RAP,KCNC4,PENK,COLQ,NRXN2
16_Member	GO Biological Processes	GO:2000147	positive regulation of cell motility	-3.87867	12	584	DAPK3,F2R,FN1,JAK2,MCAM,TGFB2,THBS4,HDAC9,RRAS2,SRPX2,SEMA5B,RTN4
13_Member	GO Biological Processes	GO:0032872	regulation of stress-activated MAPK cascade	-3.86295	7	197	CCN2,DLG1,MID1,NPPA,TGFB2,MTURN,GDF6
15_Member	GO Biological Processes	GO:0090092	regulation of transmembrane receptor protein serine/threonine kinase signaling pathway	-3.82695	8	267	BMP6,JAK2,SFRP4,TGFB2,FSTL3,CRIM1,RASL11B,GDF6
13_Member	GO Biological Processes	GO:0070302	regulation of stress-activated protein kinase signaling cascade	-3.82244	7	200	CCN2,DLG1,MID1,NPPA,TGFB2,MTURN,GDF6
16_Member	GO Biological Processes	GO:0051272	positive regulation of cellular component movement	-3.79698	12	596	DAPK3,F2R,FN1,JAK2,MCAM,TGFB2,THBS4,HDAC9,RRAS2,SRPX2,SEMA5B,RTN4
16_Member	GO Biological Processes	GO:0040017	positive regulation of locomotion	-3.7769	12	599	DAPK3,F2R,FN1,JAK2,MCAM,TGFB2,THBS4,HDAC9,RRAS2,SRPX2,SEMA5B,RTN4
13_Member	GO Biological Processes	GO:0080135	regulation of cellular response to stress	-3.77422	13	692	CLU,CCN2,DLG1,MID1,NPPA,TGFB2,INPP5F,ZNF365,DDAH1,ANKRD1,SPIRE1,MTURN,GDF6
7_Member	GO Biological Processes	GO:0008016	regulation of heart contraction	-3.7306	7	207	CCN2,DLG1,JAK2,NPPA,RGS4,TGFB2,ACE2
6_Member	GO Biological Processes	GO:0061448	connective tissue development	-3.71778	7	208	BGN,BMP6,COMP,CCN2,EXT1,ARID5A,SULF2
15_Member	GO Biological Processes	GO:0070201	regulation of establishment of protein localization	-3.70592	11	520	BMP6,F2R,JAK2,PTPN11,TGFB2,TPR,RAB11FIP3,RAB11FIP5,ANKRD1,MICALL2,UBAC2
15_Member	GO Biological Processes	GO:0071772	response to BMP	-3.6984	5	94	BMP6,COMP,EXT1,TGFB2,GDF6
15_Member	GO Biological Processes	GO:0071773	cellular response to BMP stimulus	-3.6984	5	94	BMP6,COMP,EXT1,TGFB2,GDF6
7_Member	GO Biological Processes	GO:0034764	positive regulation of transmembrane transport	-3.65474	7	213	F2R,HSPA2,NPPA,PTPN11,AZIN1,ACE2,AZIN2
14_Member	GO Biological Processes	GO:0050808	synapse organization	-3.64485	8	284	CHRNA1,COL4A1,DLG1,F2R,IL1RAP,COLQ,NRXN2,ZNF365
15_Member	GO Biological Processes	GO:0001822	kidney development	-3.60392	8	288	BMP6,DLG1,EXT1,TGFB2,TRAF3IP1,PLCE1,SULF2,GDF6
15_Member	GO Biological Processes	GO:0001934	positive regulation of protein phosphorylation	-3.59595	13	722	CCND1,BMP6,CHRNA3,CLU,CCN2,DLG1,HSPA2,JAK2,PTPN11,TGFB2,THBS4,IL31RA,GDF6
9_Member	GO Biological Processes	GO:0032940	secretion by cell	-3.54373	9	372	COMP,CCN2,LTBP2,SERPINE2,NRXN2,EXOC6B,RAB11FIP5,SYTL5,ILDR2
18_Member	GO Biological Processes	GO:0071363	cellular response to growth factor stimulus	-3.47896	10	464	BMP6,COMP,CCN2,EXT1,LTBP2,PENK,PTPN11,TGFB2,ANKRD1,GDF6
5_Member	GO Biological Processes	GO:0008154	actin polymerization or depolymerization	-3.39562	4	61	JAK2,SVIL,SPIRE1,MICALL2
6_Member	GO Biological Processes	GO:0002063	chondrocyte development	-3.37578	3	26	COMP,EXT1,SULF2
14_Member	GO Biological Processes	GO:0007271	synaptic transmission, cholinergic	-3.37578	3	26	CHRNA1,CHRNA3,COLQ
16_Member	GO Biological Processes	GO:0014066	regulation of phosphatidylinositol 3-kinase signaling	-3.36366	5	111	F2R,FN1,JAK2,SERPINE2,TGFB2
4_Member	GO Biological Processes	GO:0007596	blood coagulation	-3.34002	6	172	COMP,F2R,F2RL2,FN1,SERPINE2,PROS1
4_Member	GO Biological Processes	GO:0050817	coagulation	-3.31347	6	174	COMP,F2R,F2RL2,FN1,SERPINE2,PROS1
7_Member	GO Biological Processes	GO:0034762	regulation of transmembrane transport	-3.30549	11	580	DLG1,F2R,FHL1,HSPA2,KCNC4,NPPA,PTPN11,RGS4,AZIN1,ACE2,AZIN2
13_Member	GO Biological Processes	GO:0043410	positive regulation of MAPK cascade	-3.29428	10	490	CCN2,F2R,JAK2,MID1,PTPN11,TGFB2,PLCE1,DOK5,MTURN,GDF6
7_Member	GO Biological Processes	GO:0006940	regulation of smooth muscle contraction	-3.29018	4	65	CHRNA3,DAPK3,F2R,PLCE1
19_Member	GO Biological Processes	GO:0045926	negative regulation of growth	-3.28891	7	245	FHL1,NPPB,SERPINE2,RGS4,TGFB2,SEMA5B,RTN4
4_Member	GO Biological Processes	GO:0007599	hemostasis	-3.27431	6	177	COMP,F2R,F2RL2,FN1,SERPINE2,PROS1
7_Member	GO Biological Processes	GO:0043269	regulation of ion transport	-3.2529	12	685	CHRNA3,DLG1,F2R,FHL1,HSPA2,KCNC4,NPPA,ATP8B1,SERPINE2,RGS4,SFRP4,ACE2
4_Member	GO Biological Processes	GO:1900046	regulation of hemostasis	-3.21568	4	68	COMP,F2R,SERPINE2,PROS1
15_Member	GO Biological Processes	GO:0007178	transmembrane receptor protein serine/threonine kinase signaling pathway	-3.16135	6	186	BMP6,COMP,EXT1,LTBP2,TGFB2,GDF6
15_Member	GO Biological Processes	GO:0051046	regulation of secretion	-3.14878	11	606	BMP6,CHRNA3,F2R,JAK2,NPPB,PTPN11,TGFB2,RAB11FIP3,GAB2,RAB11FIP5,ANKRD1
9_Member	GO Biological Processes	GO:0140352	export from cell	-3.14243	9	423	COMP,CCN2,LTBP2,SERPINE2,NRXN2,EXOC6B,RAB11FIP5,SYTL5,ILDR2
6_Member	GO Biological Processes	GO:0002062	chondrocyte differentiation	-3.1218	4	72	COMP,EXT1,ARID5A,SULF2
5_Member	GO Biological Processes	GO:0007015	actin filament organization	-3.06924	7	267	ACTA1,DLG1,JAK2,NEB,SVIL,SPIRE1,MICALL2
10_Member	GO Biological Processes	GO:0032956	regulation of actin cytoskeleton organization	-3.03884	8	351	CCN2,DAPK3,DLG1,NEB,RGS4,SVIL,ALMS1,CRACD
13_Member	GO Biological Processes	GO:0032874	positive regulation of stress-activated MAPK cascade	-3.03715	5	131	CCN2,MID1,TGFB2,MTURN,GDF6
7_Member	GO Biological Processes	GO:0055117	regulation of cardiac muscle contraction	-3.01225	4	77	CCN2,DLG1,NPPA,ACE2
13_Member	GO Biological Processes	GO:0070304	positive regulation of stress-activated protein kinase signaling cascade	-3.00767	5	133	CCN2,MID1,TGFB2,MTURN,GDF6
5_Member	GO Biological Processes	GO:0030041	actin filament polymerization	-2.99107	3	35	JAK2,SPIRE1,MICALL2
5_Member	GO Biological Processes	GO:0030036	actin cytoskeleton organization	-2.97299	10	540	ACTA1,DLG1,JAK2,NEB,SVIL,PDLIM7,SPECC1L,ANKRD1,SPIRE1,MICALL2
16_Member	GO Biological Processes	GO:0014068	positive regulation of phosphatidylinositol 3-kinase signaling	-2.97063	4	79	F2R,FN1,JAK2,TGFB2
15_Member	GO Biological Processes	GO:0009725	response to hormone	-2.95307	12	742	ACTA1,CCND1,BMP6,CCN2,JAK2,TNFRSF11B,PTPN11,SFRP4,TGFB2,HDAC9,ARID5A,GPR173
15_Member	GO Biological Processes	GO:1903530	regulation of secretion by cell	-2.91939	10	549	BMP6,CHRNA3,F2R,JAK2,PTPN11,TGFB2,RAB11FIP3,GAB2,RAB11FIP5,ANKRD1
12_Member	GO Biological Processes	GO:0022407	regulation of cell-cell adhesion	-2.91458	9	456	BMP6,DLG1,JAK2,SERPINE2,PTPN11,ADAM19,MAGI1,FSTL3,ILDR2
6_Member	GO Biological Processes	GO:0035265	organ growth	-2.8715	4	84	COMP,EXT1,PTPN11,TGFB2
14_Member	GO Biological Processes	GO:0099173	postsynapse organization	-2.77876	4	89	DLG1,COLQ,NRXN2,ZNF365
15_Member	GO Biological Processes	GO:0051047	positive regulation of secretion	-2.77833	7	300	BMP6,JAK2,NPPB,PTPN11,TGFB2,GAB2,ANKRD1
6_Member	GO Biological Processes	GO:0048705	skeletal system morphogenesis	-2.73738	6	225	BMP6,COMP,CCN2,DLG1,EXT1,SFRP4
10_Member	GO Biological Processes	GO:0032970	regulation of actin filament-based process	-2.73566	8	392	CCN2,DAPK3,DLG1,NEB,RGS4,SVIL,ALMS1,CRACD
14_Member	GO Biological Processes	GO:0007268	chemical synaptic transmission	-2.70829	8	396	CHRNA1,CHRNA3,DLG1,EXT1,KCNC4,PENK,COLQ,NRXN2
14_Member	GO Biological Processes	GO:0098916	anterograde trans-synaptic signaling	-2.70829	8	396	CHRNA1,CHRNA3,DLG1,EXT1,KCNC4,PENK,COLQ,NRXN2
7_Member	GO Biological Processes	GO:0070372	regulation of ERK1 and ERK2 cascade	-2.69012	7	311	CCN2,DLG1,F2R,FN1,PTPN11,ACE2,MTURN
16_Member	GO Biological Processes	GO:0060485	mesenchyme development	-2.68948	6	230	ACTA1,EXT1,FN1,TGFB2,SEMA5B,RTN4
18_Member	GO Biological Processes	GO:0071559	response to transforming growth factor beta	-2.68942	5	157	LTBP2,PENK,TGFB2,MXRA5,ANKRD1
7_Member	GO Biological Processes	GO:1901379	regulation of potassium ion transmembrane transport	-2.67491	4	95	DLG1,FHL1,NPPA,RGS4
20_Member	GO Biological Processes	GO:0043254	regulation of protein-containing complex assembly	-2.67457	8	401	CLU,DLG1,PTPN11,SVIL,TRAF3IP1,CRACD,ZNF827,MAPK15
4_Member	GO Biological Processes	GO:0030168	platelet activation	-2.65832	4	96	COMP,F2R,F2RL2,FN1
7_Member	GO Biological Processes	GO:0006942	regulation of striated muscle contraction	-2.65832	4	96	CCN2,DLG1,NPPA,ACE2
4_Member	GO Biological Processes	GO:1900047	negative regulation of hemostasis	-2.64548	3	46	COMP,SERPINE2,PROS1
6_Member	GO Biological Processes	GO:0060349	bone morphogenesis	-2.64193	4	97	BMP6,COMP,EXT1,SFRP4
5_Member	GO Biological Processes	GO:0030029	actin filament-based process	-2.62645	10	602	ACTA1,DLG1,JAK2,NEB,SVIL,PDLIM7,SPECC1L,ANKRD1,SPIRE1,MICALL2
14_Member	GO Biological Processes	GO:0043113	receptor clustering	-2.61863	3	47	DLG1,COLQ,NRXN2
4_Member	GO Biological Processes	GO:1903034	regulation of response to wounding	-2.58447	5	166	F2R,SERPINE2,PROS1,INPP5F,TNFRSF12A
15_Member	GO Biological Processes	GO:0010862	positive regulation of pathway-restricted SMAD protein phosphorylation	-2.56675	3	49	BMP6,TGFB2,GDF6
16_Member	GO Biological Processes	GO:0048762	mesenchymal cell differentiation	-2.56206	5	168	EXT1,FN1,TGFB2,SEMA5B,RTN4
12_Member	GO Biological Processes	GO:0048608	reproductive structure development	-2.55764	8	419	CCND1,BMP6,DLG1,TNC,SERPINE2,PTPN11,TGFB2,ADAM19
12_Member	GO Biological Processes	GO:0061458	reproductive system development	-2.5388	8	422	CCND1,BMP6,DLG1,TNC,SERPINE2,PTPN11,TGFB2,ADAM19
7_Member	GO Biological Processes	GO:0043268	positive regulation of potassium ion transport	-2.51714	3	51	DLG1,FHL1,NPPA
15_Member	GO Biological Processes	GO:0045778	positive regulation of ossification	-2.51714	3	51	BMP6,PTPN11,TGFB2
7_Member	GO Biological Processes	GO:0043266	regulation of potassium ion transport	-2.44481	4	110	DLG1,FHL1,NPPA,RGS4
9_Member	GO Biological Processes	GO:0009306	protein secretion	-2.44481	4	110	COMP,LTBP2,RAB11FIP5,ILDR2
9_Member	GO Biological Processes	GO:0035592	establishment of protein localization to extracellular region	-2.43076	4	111	COMP,LTBP2,RAB11FIP5,ILDR2
6_Member	GO Biological Processes	GO:0060350	endochondral bone morphogenesis	-2.40189	3	56	BMP6,COMP,EXT1
10_Member	GO Biological Processes	GO:0032535	regulation of cellular component size	-2.40004	7	351	DLG1,FN1,NEB,SVIL,SEMA5B,RTN4,CRACD
12_Member	GO Biological Processes	GO:0045785	positive regulation of cell adhesion	-2.39423	8	446	FN1,JAK2,PTPN11,TGFB2,TGM2,ADAM19,MAGI1,FSTL3
15_Member	GO Biological Processes	GO:1903829	positive regulation of protein localization	-2.39423	8	446	BMP6,DLG1,JAK2,TGFB2,TPR,ANKRD1,RTN4,MICALL2
7_Member	GO Biological Processes	GO:1904062	regulation of cation transmembrane transport	-2.38667	7	353	DLG1,F2R,FHL1,HSPA2,NPPA,RGS4,ACE2
10_Member	GO Biological Processes	GO:0110053	regulation of actin filament organization	-2.35507	6	269	CCN2,DLG1,RGS4,SVIL,ALMS1,CRACD
20_Member	GO Biological Processes	GO:0033365	protein localization to organelle	-2.3402	10	661	CLU,DLG1,MID1,TPR,WRN,RAB11FIP3,RTN4,ZNF827,MAPK15,UBAC2
15_Member	GO Biological Processes	GO:0030278	regulation of ossification	-2.33633	4	118	BMP6,COMP,PTPN11,TGFB2
15_Member	GO Biological Processes	GO:0048545	response to steroid hormone	-2.33188	6	272	ACTA1,CCND1,BMP6,CCN2,JAK2,TGFB2
7_Member	GO Biological Processes	GO:0043270	positive regulation of ion transport	-2.32422	6	273	DLG1,F2R,FHL1,HSPA2,NPPA,ACE2
8_Member	GO Biological Processes	GO:0045471	response to ethanol	-2.32336	4	119	CCND1,CA3,PENK,RGS4
9_Member	GO Biological Processes	GO:0071692	protein localization to extracellular region	-2.32336	4	119	COMP,LTBP2,RAB11FIP5,ILDR2
15_Member	GO Biological Processes	GO:1903532	positive regulation of secretion by cell	-2.3166	6	274	BMP6,JAK2,PTPN11,TGFB2,GAB2,ANKRD1
15_Member	GO Biological Processes	GO:0090100	positive regulation of transmembrane receptor protein serine/threonine kinase signaling pathway	-2.31053	4	120	BMP6,JAK2,TGFB2,GDF6
15_Member	GO Biological Processes	GO:0060395	SMAD protein signal transduction	-2.29745	3	61	BMP6,TGFB2,GDF6
6_Member	GO Biological Processes	GO:0048589	developmental growth	-2.28316	7	369	DDR1,CHRNA1,COMP,EXT1,PTPN11,TGFB2,SEMA5B
15_Member	GO Biological Processes	GO:0060393	regulation of pathway-restricted SMAD protein phosphorylation	-2.2777	3	62	BMP6,TGFB2,GDF6
8_Member	GO Biological Processes	GO:0032355	response to estradiol	-2.27275	4	123	CCND1,CCN2,ENO2,PENK
6_Member	GO Biological Processes	GO:0040007	growth	-2.27063	7	371	DDR1,CHRNA1,COMP,EXT1,PTPN11,TGFB2,SEMA5B
12_Member	GO Biological Processes	GO:0022408	negative regulation of cell-cell adhesion	-2.25076	5	199	BMP6,DLG1,JAK2,SERPINE2,ILDR2
15_Member	GO Biological Processes	GO:0050714	positive regulation of protein secretion	-2.21212	4	128	BMP6,JAK2,TGFB2,ANKRD1
4_Member	GO Biological Processes	GO:0030193	regulation of blood coagulation	-2.20208	3	66	F2R,SERPINE2,PROS1
7_Member	GO Biological Processes	GO:0034765	regulation of ion transmembrane transport	-2.19091	8	483	DLG1,F2R,FHL1,HSPA2,KCNC4,NPPA,RGS4,ACE2
7_Member	GO Biological Processes	GO:1901016	regulation of potassium ion transmembrane transporter activity	-2.18397	3	67	DLG1,FHL1,NPPA
15_Member	GO Biological Processes	GO:0051222	positive regulation of protein transport	-2.17816	6	293	BMP6,JAK2,TGFB2,TPR,ANKRD1,MICALL2
8_Member	GO Biological Processes	GO:0043627	response to estrogen	-2.16616	3	68	CCND1,TNFRSF11B,ARID5A
15_Member	GO Biological Processes	GO:0032147	activation of protein kinase activity	-2.16557	4	132	CHRNA3,DLG1,JAK2,TGFB2
17_Member	GO Biological Processes	GO:0001649	osteoblast differentiation	-2.16557	4	132	BMP6,TNC,PENK,RRAS2
18_Member	GO Biological Processes	GO:0008283	cell population proliferation	-2.15996	8	489	CCND1,CLU,COMP,CCN2,DLG1,EXT1,PENK,TGFB2
4_Member	GO Biological Processes	GO:0061041	regulation of wound healing	-2.15419	4	133	F2R,SERPINE2,PROS1,TNFRSF12A
18_Member	GO Biological Processes	GO:0042063	gliogenesis	-2.1206	5	214	CLU,PENK,PTPN11,TGFB2,RTN4
4_Member	GO Biological Processes	GO:0050818	regulation of coagulation	-2.11443	3	71	F2R,SERPINE2,PROS1
12_Member	GO Biological Processes	GO:0007162	negative regulation of cell adhesion	-2.09653	6	305	BMP6,DLG1,JAK2,SERPINE2,PTPN11,ILDR2
20_Member	GO Biological Processes	GO:0031333	negative regulation of protein-containing complex assembly	-2.08797	4	139	CLU,SVIL,TRAF3IP1,ZNF827
7_Member	GO Biological Processes	GO:0010959	regulation of metal ion transport	-2.08177	7	403	DLG1,F2R,FHL1,HSPA2,NPPA,SERPINE2,RGS4
15_Member	GO Biological Processes	GO:1904951	positive regulation of establishment of protein localization	-2.07024	6	309	BMP6,JAK2,TGFB2,TPR,ANKRD1,MICALL2
8_Member	GO Biological Processes	GO:0007584	response to nutrient	-2.04567	4	143	CCND1,TNFRSF11B,PENK,POSTN
16_Member	GO Biological Processes	GO:1901214	regulation of neuron death	-2.04439	6	313	CLU,ENO2,F2R,JAK2,TGFB2,RRAS2
8_Member	GO Biological Processes	GO:0033273	response to vitamin	-2.03344	3	76	CCND1,PENK,POSTN
16_Summary	KEGG Pathway	hsa04933	AGE-RAGE signaling pathway in diabetic complications	-4.63597	6	100	CCND1,COL4A1,FN1,JAK2,TGFB2,PLCE1,DAPK3,F2R,MCAM,THBS4,HDAC9,RRAS2,SRPX2,SEMA5B,RTN4,SERPINE2,PTPN11,LTBP2,ACTA1,EXT1,TPR,KIF7,TNC,CRIM1,CLU,ENO2
3_Member	KEGG Pathway	hsa04974	Protein digestion and absorption	-4.56305	6	103	COL4A1,COL12A1,ATP1B4,ACE2,COL18A1,COL22A1
11_Member	KEGG Pathway	hsa04512	ECM-receptor interaction	-3.83304	5	88	COL4A1,COMP,FN1,TNC,THBS4
11_Member	KEGG Pathway	hsa04151	PI3K-Akt signaling pathway	-3.7023	9	354	CCND1,COL4A1,COMP,F2R,FN1,TNC,JAK2,THBS4,MAGI1
15_Member	KEGG Pathway	hsa04390	Hippo signaling pathway	-3.55129	6	157	CCND1,BMP6,CCN2,DLG1,TGFB2,GDF6
11_Member	KEGG Pathway	hsa05165	Human papillomavirus infection	-3.20359	8	331	CCND1,COL4A1,COMP,DLG1,FN1,TNC,THBS4,MAGI1
11_Member	KEGG Pathway	hsa04510	Focal adhesion	-2.98671	6	201	CCND1,COL4A1,COMP,FN1,TNC,THBS4
16_Member	KEGG Pathway	hsa05205	Proteoglycans in cancer	-2.94275	6	205	CCND1,FN1,PTPN11,TGFB2,RRAS2,PLCE1
4_Member	KEGG Pathway	hsa04610	Complement and coagulation cascades	-2.85247	4	85	CLU,F2R,F2RL2,PROS1
15_Member	KEGG Pathway	hsa04060	Cytokine-cytokine receptor interaction	-2.81978	7	295	BMP6,IL1RAP,TNFRSF11B,TGFB2,TNFRSF12A,IL31RA,GDF6
16_Member	KEGG Pathway	hsa05200	Pathways in cancer	-2.46978	9	531	CCND1,COL4A1,DAPK3,F2R,FN1,JAK2,TGFB2,TPR,KIF7
8_Member	KEGG Pathway	hsa04371	Apelin signaling pathway	-2.08797	4	139	CCND1,CCN2,RYR3,RRAS2

## Sheet: enrich of turquoise cand.hub.g
Functional enrichment of the candidata hub genes in turquoise module
GroupID	Category	Term	Description	LogP	Counts	all	Symbols
1_Member	GO Biological Processes	GO:0030198	extracellular matrix organization	-19.9049	31	266	COL1A1,COL1A2,COL3A1,COL4A2,COL5A1,COL5A2,COL8A1,COL8A2,COL16A1,ELN,FBLN1,FBLN2,FMOD,LAMB1,LOXL1,MFAP4,MMP2,MMP14,MYO1E,COL14A1,RECK,ADAMTS2,ADAMTSL2,FBLN5,SULF1,FKBP10,VWA1,MMP28,ADAMTS10,PAPLN,ADAMTS17
1_Member	GO Biological Processes	GO:0043062	extracellular structure organization	-19.8564	31	267	COL1A1,COL1A2,COL3A1,COL4A2,COL5A1,COL5A2,COL8A1,COL8A2,COL16A1,ELN,FBLN1,FBLN2,FMOD,LAMB1,LOXL1,MFAP4,MMP2,MMP14,MYO1E,COL14A1,RECK,ADAMTS2,ADAMTSL2,FBLN5,SULF1,FKBP10,VWA1,MMP28,ADAMTS10,PAPLN,ADAMTS17
1_Member	GO Biological Processes	GO:0045229	external encapsulating structure organization	-19.7598	31	269	COL1A1,COL1A2,COL3A1,COL4A2,COL5A1,COL5A2,COL8A1,COL8A2,COL16A1,ELN,FBLN1,FBLN2,FMOD,LAMB1,LOXL1,MFAP4,MMP2,MMP14,MYO1E,COL14A1,RECK,ADAMTS2,ADAMTSL2,FBLN5,SULF1,FKBP10,VWA1,MMP28,ADAMTS10,PAPLN,ADAMTS17
3_Summary	GO Biological Processes	GO:0001944	vasculature development	-16.2348	37	526	JAG1,BMP4,CALD1,COL1A1,COL1A2,COL3A1,COL4A2,COL5A1,COL8A1,COL8A2,ECM1,FAP,FGFR2,FLNA,LOXL1,MMP2,MMP14,MYH9,MYO1E,NFATC4,NOTCH2,PDGFRB,PKD2,PTK7,ROBO1,RECK,NRP2,CNTRL,HDAC7,RNF213,ARHGAP22,FKBP10,TMEM204,SVEP1,SLC2A10,ANTXR1,FMNL3,EPHA4,GLI2,ZEB1,TULP3,DLG5,SPRY1,SPRY2,FMN1,ELN,FBN1,FOXL1,SLIT3,SNAI2,IFT140,OLFM1,DZIP1,TENM4,NOX4,BICC1,ANKS6,DIPK2A,ALDH1A3,CD44,FRZB,ID4,MSN,TGFB1I1,SERPINF1,IQGAP1…
4_Summary	GO Biological Processes	GO:0097435	supramolecular fiber organization	-15.5357	36	522	ACTN1,RND3,CALD1,COL1A1,COL1A2,COL3A1,COL5A1,COL5A2,DPYSL3,ELN,FLNA,FMOD,GSN,ITGB5,LOXL1,MFAP4,MYO1D,MYO1E,MYO5A,PDGFRB,COL14A1,VIM,ADAMTS2,RHOBTB1,EFS,FBLN5,SWAP70,CLIP3,STMN3,NIN,LIMA1,CEP126,FKBP10,MICAL1,CCDC57,FMN1,CNN3,IKBKB,MYH9,MYH10,PTK7,RAP2A,SPTBN1,ANTXR1,FMNL3,SPECC1,NRK,FGD2
5_Summary	GO Biological Processes	GO:0001501	skeletal system development	-15.4439	35	495	BMP4,CD44,CDH11,CMKLR1,COL1A1,COL1A2,COL3A1,COL5A2,VCAN,ECM1,EVC,FBN1,FGFR2,FRZB,GLI2,IGF1,MMP2,MMP14,ROR2,PRELP,SNAI2,ZEB1,TGFB3,THBS3,TIMP1,TRPS1,TULP3,IFT140,SULF1,P3H1,LRRK1,SLC2A10,HAPLN3,FREM1,FMN1,COL5A1,ID4,PDGFRB,EBF2,SELENOM
3_Member	GO Biological Processes	GO:0001568	blood vessel development	-15.2315	35	503	JAG1,BMP4,CALD1,COL1A1,COL1A2,COL3A1,COL4A2,COL5A1,COL8A1,COL8A2,ECM1,FAP,FGFR2,FLNA,LOXL1,MMP2,MMP14,MYH9,MYO1E,NFATC4,NOTCH2,PDGFRB,PKD2,PTK7,ROBO1,RECK,NRP2,CNTRL,HDAC7,RNF213,ARHGAP22,FKBP10,SLC2A10,ANTXR1,FMNL3
3_Member	GO Biological Processes	GO:0035239	tube morphogenesis	-12.4254	36	661	JAG1,BMP4,CALD1,COL3A1,COL4A2,COL8A1,COL8A2,ECM1,EPHA4,FAP,FGFR2,FLNA,GLI2,MMP2,MMP14,MYH9,MYO1E,NFATC4,NOTCH2,PDGFRB,PKD2,PTK7,ROBO1,ZEB1,TULP3,RECK,NRP2,DLG5,SPRY1,SPRY2,HDAC7,RNF213,ARHGAP22,FKBP10,FMNL3,FMN1
7_Summary	GO Biological Processes	GO:0001503	ossification	-11.9371	23	271	BMP4,CDH11,COL1A1,COL1A2,COL5A2,COL6A1,VCAN,ECM1,FGFR2,GLI2,ID4,IGF1,MMP2,MMP14,ROR2,RRBP1,SNAI2,SPP1,TGFB3,THBS3,MRC2,TCIRG1,ITGA11
8_Summary	GO Biological Processes	GO:0048589	developmental growth	-11.5564	26	369	BMP4,COL3A1,ECM1,EVC,FGFR2,GLI2,PRMT2,IGF1,NOTCH2,PDGFRB,PTK7,SLIT3,THBS3,IQGAP1,NRP2,SPRY1,SPRY2,CYFIP1,TENM4,NIN,NLGN3,BNC2,NLGN4X,SELENOM,DIPK2A,FMN1,ACTN1,CDH11,EPHA4,ITPR1,LAMA2,LAMB1,MYH9,ROBO1,TPBG,CNTNAP1,UNC5C,NRXN3,NBEAL2,NOX4,KIDINS220,ANTXR1,BOC,NRK,MMP2,LYST,ACKR2,CMKLR1,LPAR1,IL16,RALBP1,STMN3
9_Summary	GO Biological Processes	GO:0007167	enzyme linked receptor protein signaling pathway	-11.5191	33	601	BMP4,COL1A1,COL1A2,COL3A1,COL4A2,EPHA4,FGFR2,FMOD,IGF1,ITGB5,LTBP1,MMP2,MYO1E,NFATC4,ROR2,PDGFRB,PLCG1,PTPRD,SPTBN1,STAT5B,STAT6,TGFB1I1,TGFB3,VIM,IQGAP1,NRP2,MVP,EFS,SULF1,ERBIN,ANKS1B,SMURF1,SVEP1
8_Member	GO Biological Processes	GO:0040007	growth	-11.5033	26	371	BMP4,COL3A1,ECM1,EVC,FGFR2,GLI2,PRMT2,IGF1,NOTCH2,PDGFRB,PTK7,SLIT3,THBS3,IQGAP1,NRP2,SPRY1,SPRY2,CYFIP1,TENM4,NIN,NLGN3,BNC2,NLGN4X,SELENOM,DIPK2A,FMN1
3_Member	GO Biological Processes	GO:0048514	blood vessel morphogenesis	-11.0786	27	419	JAG1,BMP4,CALD1,COL3A1,COL4A2,COL8A1,COL8A2,ECM1,FAP,FGFR2,FLNA,MMP2,MMP14,MYH9,MYO1E,NFATC4,NOTCH2,PDGFRB,PKD2,ROBO1,RECK,NRP2,HDAC7,RNF213,ARHGAP22,FKBP10,FMNL3
4_Member	GO Biological Processes	GO:0030036	actin cytoskeleton organization	-10.6387	30	540	ACTN1,RND3,CALD1,CNN3,DPYSL3,ELN,FLNA,GSN,IKBKB,ITGB5,MYH9,MYH10,MYO1D,MYO1E,MYO5A,PDGFRB,PTK7,RAP2A,SPTBN1,RHOBTB1,EFS,SWAP70,LIMA1,MICAL1,ANTXR1,FMNL3,SPECC1,NRK,FGD2,FMN1
3_Member	GO Biological Processes	GO:0007507	heart development	-10.5993	30	542	JAG1,BMP4,COL3A1,COL5A1,ELN,FBN1,FGFR2,FOXL1,FLNA,GLI2,MMP2,NFATC4,NOTCH2,PDGFRB,PKD2,PTK7,ROBO1,SLIT3,SNAI2,NRP2,IFT140,SPRY1,OLFM1,CNTRL,DZIP1,TENM4,NOX4,BICC1,ANKS6,DIPK2A
3_Member	GO Biological Processes	GO:0048729	tissue morphogenesis	-9.69251	29	554	JAG1,ALDH1A3,BMP4,CD44,COL3A1,COL5A1,EPHA4,FGFR2,FOXL1,FLNA,FRZB,GLI2,ID4,MMP2,MMP14,MSN,NFATC4,NOTCH2,PKD2,PTK7,ROBO1,SNAI2,TGFB1I1,TULP3,NRP2,DLG5,SPRY1,SPRY2,FMN1
3_Member	GO Biological Processes	GO:0001525	angiogenesis	-9.63435	22	321	JAG1,BMP4,CALD1,COL4A2,COL8A1,COL8A2,ECM1,FAP,FGFR2,FLNA,MMP2,MMP14,MYH9,NFATC4,NOTCH2,PDGFRB,ROBO1,RECK,NRP2,RNF213,ARHGAP22,FMNL3
4_Member	GO Biological Processes	GO:0030029	actin filament-based process	-9.49816	30	602	ACTN1,RND3,CALD1,CNN3,DPYSL3,ELN,FLNA,GSN,IKBKB,ITGB5,MYH9,MYH10,MYO1D,MYO1E,MYO5A,PDGFRB,PTK7,RAP2A,SPTBN1,RHOBTB1,EFS,SWAP70,LIMA1,MICAL1,ANTXR1,FMNL3,SPECC1,NRK,FGD2,FMN1
3_Member	GO Biological Processes	GO:0001655	urogenital system development	-9.30811	22	334	JAG1,BMP4,EPHA4,FBN1,FGFR2,GLI2,ID4,MMP2,MYO1E,NOTCH2,PDGFRB,SERPINF1,PKD2,PTK7,IQGAP1,DLG5,SPRY1,CNTRL,SULF1,BICC1,ANKS6,FMN1
3_Member	GO Biological Processes	GO:0001822	kidney development	-8.91045	20	288	JAG1,BMP4,EPHA4,FBN1,FGFR2,GLI2,MYO1E,NOTCH2,PDGFRB,SERPINF1,PKD2,PTK7,IQGAP1,DLG5,SPRY1,CNTRL,SULF1,BICC1,ANKS6,FMN1
5_Member	GO Biological Processes	GO:0061448	connective tissue development	-8.72525	17	208	BMP4,CD44,COL1A1,COL3A1,COL5A1,ECM1,EVC,ID4,ROR2,PDGFRB,SNAI2,ZEB1,THBS3,TIMP1,SULF1,EBF2,SELENOM
3_Member	GO Biological Processes	GO:0072001	renal system development	-8.6796	20	297	JAG1,BMP4,EPHA4,FBN1,FGFR2,GLI2,MYO1E,NOTCH2,PDGFRB,SERPINF1,PKD2,PTK7,IQGAP1,DLG5,SPRY1,CNTRL,SULF1,BICC1,ANKS6,FMN1
2_Member	GO Biological Processes	GO:0030199	collagen fibril organization	-8.65093	10	56	COL1A1,COL1A2,COL3A1,COL5A1,COL5A2,FMOD,LOXL1,COL14A1,ADAMTS2,FKBP10
12_Summary	GO Biological Processes	GO:0051056	regulation of small GTPase mediated signal transduction	-8.62948	20	299	COL3A1,LPAR1,IGF1,NOTCH2,PDGFRB,ROBO1,LZTR1,ARHGEF1,CYTH3,SPRY1,SPRY2,RALBP1,RASA3,SWAP70,ARHGAP45,STMN3,ARHGEF40,ERBIN,ARHGAP22,FGD2,JAG1,BMP4,LOXL1,PKD2,CNTRL,FKBP10,SLC2A10
13_Summary	GO Biological Processes	GO:0032963	collagen metabolic process	-8.49485	10	58	COL1A1,COL1A2,COL5A1,MMP2,MMP14,ADAMTS2,MRC2,RCN3,P3H1,MMP28,SERPING1,LOXL1,SERPINF1,TIMP1,TIMP2,ADAMTSL2,SULF1,ADAMTS10,ADAMTS17,BMP4,FRZB,IGF1,IL16,TGFB3,SCUBE2,PLXDC2,FREM1
3_Member	GO Biological Processes	GO:0002009	morphogenesis of an epithelium	-8.40312	24	443	JAG1,ALDH1A3,BMP4,CD44,COL5A1,EPHA4,FGFR2,FLNA,FRZB,GLI2,ID4,MMP2,MMP14,MSN,NFATC4,NOTCH2,PKD2,PTK7,TGFB1I1,TULP3,DLG5,SPRY1,SPRY2,FMN1
14_Summary	GO Biological Processes	GO:0060541	respiratory system development	-8.17668	16	198	ALDH1A3,BMP4,COL3A1,FGFR2,GLI2,MMP14,PDGFRB,PTK7,TGFB3,TULP3,DLG5,ADAMTS2,ADAMTSL2,SPRY1,SPRY2,RCN3,ROBO1,FAT4,FREM1,EPHA4,NFATC4,NOTCH2,PKD2,FMN1,COL1A1,COL1A2,LAMB1,TCIRG1,FOXL1,CLMP,ZEB1,SULF1,FBN1,ITPR1,MYO1E,IGF1
15_Summary	GO Biological Processes	GO:0098609	cell-cell adhesion	-8.11112	26	533	CD44,CDH11,CNN3,COL8A2,FLNA,ITGB5,LAMB1,MSN,MYH9,PTPRD,ROBO1,TRO,COL14A1,DLG5,NRXN3,ITGA11,TENM4,CERCAM,NLGN3,KIRREL1,NLGN4X,CLSTN2,FAT4,SCARF2,BOC,PEAR1
16_Summary	GO Biological Processes	GO:0071363	cellular response to growth factor stimulus	-8.01399	24	464	BMP4,CD44,COL1A1,COL1A2,COL3A1,COL4A2,DYNC1LI2,EEF1A1,FBN1,FGFR2,FMOD,ITGB5,ROR2,PDGFRB,PLCG1,SNAI2,STAT5B,ZEB1,TGFB3,IQGAP1,NRP2,SPRY2,SMURF1,KIDINS220
17_Summary	GO Biological Processes	GO:0042060	wound healing	-7.99124	20	326	SERPING1,CD44,COL1A1,COL3A1,COL5A1,FBLN1,FGFR2,FLNA,IGF1,MYH9,NOTCH2,P2RX1,PDGFRB,PTK7,TGFB3,TIMP1,DGKI,FKBP10,HPS4,PEAR1,DPYSL3,MMP2,IRF4,MSN,STAT5B,STAT6,TCIRG1,SWAP70,KIF13B,GON4L,FAP
14_Member	GO Biological Processes	GO:0030323	respiratory tube development	-7.9494	15	178	BMP4,COL3A1,FGFR2,GLI2,MMP14,PDGFRB,PTK7,TGFB3,TULP3,DLG5,ADAMTS2,ADAMTSL2,SPRY1,SPRY2,RCN3
19_Summary	GO Biological Processes	GO:0051493	regulation of cytoskeleton organization	-7.61566	25	525	RND3,LPAR1,ELN,FLNA,GSN,NOTCH2,PDGFRB,SPTBN1,TGFB3,IQGAP1,RHOBTB1,CNTRL,SWAP70,PHLDB1,CYFIP1,CLIP3,STMN3,NIN,LIMA1,KIRREL1,AFAP1,FCHSD1,PLEKHH2,EML3,FMN1,MYH9,COL16A1,DPYSL3,MSN,PTPRD,TPBG,DLG5,DZIP1,NLGN3,CLSTN2,SNX30,HTR2A,MMP2,P2RX1,SOD3,SPP1,AKT3,OLFM1,IGF1,CAMKK2,RALBP1
16_Member	GO Biological Processes	GO:0070848	response to growth factor	-7.51317	24	493	BMP4,CD44,COL1A1,COL1A2,COL3A1,COL4A2,DYNC1LI2,EEF1A1,FBN1,FGFR2,FMOD,ITGB5,ROR2,PDGFRB,PLCG1,SNAI2,STAT5B,ZEB1,TGFB3,IQGAP1,NRP2,SPRY2,SMURF1,KIDINS220
8_Member	GO Biological Processes	GO:0060560	developmental growth involved in morphogenesis	-7.38181	12	118	BMP4,FGFR2,PTK7,SLIT3,IQGAP1,NRP2,SPRY1,SPRY2,CYFIP1,NIN,NLGN3,FMN1
17_Member	GO Biological Processes	GO:0009611	response to wounding	-7.31031	22	430	SERPING1,CD44,COL1A1,COL3A1,COL5A1,DPYSL3,FBLN1,FGFR2,FLNA,IGF1,MMP2,MYH9,NOTCH2,P2RX1,PDGFRB,PTK7,TGFB3,TIMP1,DGKI,FKBP10,HPS4,PEAR1
14_Member	GO Biological Processes	GO:0030324	lung development	-7.20647	14	174	BMP4,COL3A1,FGFR2,GLI2,MMP14,PDGFRB,PTK7,TGFB3,DLG5,ADAMTS2,ADAMTSL2,SPRY1,SPRY2,RCN3
9_Member	GO Biological Processes	GO:0007169	transmembrane receptor protein tyrosine kinase signaling pathway	-7.13805	21	403	COL1A1,COL4A2,EPHA4,FGFR2,IGF1,MMP2,MYO1E,NFATC4,ROR2,PDGFRB,PLCG1,STAT5B,STAT6,IQGAP1,NRP2,MVP,EFS,SULF1,ERBIN,ANKS1B,SVEP1
4_Member	GO Biological Processes	GO:0007015	actin filament organization	-7.11336	17	267	ACTN1,RND3,CALD1,DPYSL3,ELN,FLNA,GSN,ITGB5,MYO1D,MYO1E,MYO5A,RHOBTB1,EFS,SWAP70,LIMA1,MICAL1,FMN1
12_Member	GO Biological Processes	GO:0046578	regulation of Ras protein signal transduction	-6.81692	14	187	COL3A1,LPAR1,IGF1,NOTCH2,PDGFRB,ROBO1,LZTR1,CYTH3,SPRY1,SPRY2,RALBP1,RASA3,STMN3,ERBIN
8_Member	GO Biological Processes	GO:0000902	cell morphogenesis	-6.6645	27	673	ACTN1,CDH11,EPHA4,FGFR2,GLI2,ITPR1,LAMA2,LAMB1,MYH9,NOTCH2,ROBO1,SLIT3,TPBG,CNTNAP1,UNC5C,IQGAP1,NRP2,NRXN3,CYFIP1,NBEAL2,NOX4,NIN,NLGN3,KIDINS220,ANTXR1,BOC,NRK
8_Member	GO Biological Processes	GO:0000904	cell morphogenesis involved in differentiation	-6.45563	23	522	ACTN1,CDH11,EPHA4,FGFR2,GLI2,LAMA2,LAMB1,MYH9,NOTCH2,ROBO1,SLIT3,TPBG,CNTNAP1,UNC5C,NRP2,NRXN3,CYFIP1,NBEAL2,NIN,NLGN3,KIDINS220,ANTXR1,BOC
4_Member	GO Biological Processes	GO:0051017	actin filament bundle assembly	-6.37713	8	54	ACTN1,CALD1,DPYSL3,ELN,ITGB5,SWAP70,LIMA1,MICAL1
12_Member	GO Biological Processes	GO:0060840	artery development	-6.3475	10	96	JAG1,BMP4,COL3A1,LOXL1,PDGFRB,PKD2,ROBO1,CNTRL,FKBP10,SLC2A10
4_Member	GO Biological Processes	GO:0061572	actin filament bundle organization	-6.13116	8	58	ACTN1,CALD1,DPYSL3,ELN,ITGB5,SWAP70,LIMA1,MICAL1
12_Member	GO Biological Processes	GO:0035904	aorta development	-6.13116	8	58	JAG1,COL3A1,LOXL1,PDGFRB,PKD2,ROBO1,CNTRL,FKBP10
19_Member	GO Biological Processes	GO:0032956	regulation of actin cytoskeleton organization	-6.1022	18	351	RND3,LPAR1,ELN,FLNA,GSN,NOTCH2,PDGFRB,SPTBN1,TGFB3,IQGAP1,RHOBTB1,SWAP70,CYFIP1,LIMA1,KIRREL1,FCHSD1,PLEKHH2,FMN1
14_Member	GO Biological Processes	GO:0060449	bud elongation involved in lung branching	-6.04569	4	7	BMP4,FGFR2,SPRY1,SPRY2
19_Member	GO Biological Processes	GO:0032970	regulation of actin filament-based process	-6.04014	19	392	RND3,LPAR1,ELN,FLNA,GSN,MYH9,NOTCH2,PDGFRB,SPTBN1,TGFB3,IQGAP1,RHOBTB1,SWAP70,CYFIP1,LIMA1,KIRREL1,FCHSD1,PLEKHH2,FMN1
5_Member	GO Biological Processes	GO:0051216	cartilage development	-6.02374	12	157	BMP4,CD44,COL1A1,COL3A1,ECM1,EVC,ROR2,SNAI2,ZEB1,THBS3,TIMP1,SULF1
7_Member	GO Biological Processes	GO:0001649	osteoblast differentiation	-5.94045	11	132	BMP4,COL1A1,COL6A1,VCAN,GLI2,ID4,RRBP1,SNAI2,SPP1,MRC2,ITGA11
2_Member	GO Biological Processes	GO:0071229	cellular response to acid chemical	-5.83028	9	85	COL1A1,COL1A2,COL3A1,COL5A2,COL6A1,COL16A1,MMP2,PKD2,ZEB1
8_Member	GO Biological Processes	GO:0048812	neuron projection morphogenesis	-5.67305	20	455	CDH11,EPHA4,FGFR2,GLI2,LAMA2,NOTCH2,ROBO1,SLIT3,TPBG,CNTNAP1,UNC5C,IQGAP1,NRP2,NRXN3,CYFIP1,NIN,NLGN3,KIDINS220,BOC,NRK
8_Member	GO Biological Processes	GO:0120039	plasma membrane bounded cell projection morphogenesis	-5.6156	20	459	CDH11,EPHA4,FGFR2,GLI2,LAMA2,NOTCH2,ROBO1,SLIT3,TPBG,CNTNAP1,UNC5C,IQGAP1,NRP2,NRXN3,CYFIP1,NIN,NLGN3,KIDINS220,BOC,NRK
8_Member	GO Biological Processes	GO:0048858	cell projection morphogenesis	-5.55884	20	463	CDH11,EPHA4,FGFR2,GLI2,LAMA2,NOTCH2,ROBO1,SLIT3,TPBG,CNTNAP1,UNC5C,IQGAP1,NRP2,NRXN3,CYFIP1,NIN,NLGN3,KIDINS220,BOC,NRK
8_Member	GO Biological Processes	GO:0032990	cell part morphogenesis	-5.29824	20	482	CDH11,EPHA4,FGFR2,GLI2,LAMA2,NOTCH2,ROBO1,SLIT3,TPBG,CNTNAP1,UNC5C,IQGAP1,NRP2,NRXN3,CYFIP1,NIN,NLGN3,KIDINS220,BOC,NRK
2_Member	GO Biological Processes	GO:0071230	cellular response to amino acid stimulus	-5.26883	8	75	COL1A1,COL1A2,COL3A1,COL5A2,COL6A1,COL16A1,MMP2,ZEB1
8_Member	GO Biological Processes	GO:0032989	cellular component morphogenesis	-5.23061	22	573	CDH11,EPHA4,FGFR2,GLI2,LAMA2,NOTCH2,PDGFRB,ROBO1,SLIT3,TPBG,CNTNAP1,UNC5C,IQGAP1,NRP2,NRXN3,CYFIP1,TENM4,NIN,NLGN3,KIDINS220,BOC,NRK
8_Member	GO Biological Processes	GO:0048667	cell morphogenesis involved in neuron differentiation	-5.14246	18	411	CDH11,EPHA4,FGFR2,GLI2,LAMA2,NOTCH2,ROBO1,SLIT3,TPBG,CNTNAP1,UNC5C,NRP2,NRXN3,CYFIP1,NIN,NLGN3,KIDINS220,BOC
14_Member	GO Biological Processes	GO:0003401	axis elongation	-5.02904	5	23	BMP4,FGFR2,PTK7,SPRY1,SPRY2
8_Member	GO Biological Processes	GO:0061564	axon development	-5.00851	17	380	CDH11,EPHA4,FGFR2,GLI2,LAMA2,MMP2,NOTCH2,ROBO1,SLIT3,CNTNAP1,UNC5C,NRP2,NRXN3,CYFIP1,NIN,NLGN3,BOC
8_Member	GO Biological Processes	GO:0006935	chemotaxis	-4.98898	20	506	BMP4,LYST,ACKR2,CMKLR1,LPAR1,EPHA4,GLI2,IL16,LAMA2,NOTCH2,PDGFRB,ROBO1,SLIT3,TPBG,UNC5C,NRP2,NRXN3,RALBP1,CYFIP1,BOC
8_Member	GO Biological Processes	GO:0031175	neuron projection development	-4.98794	23	639	CDH11,EPHA4,FGFR2,GLI2,LAMA2,LAMB1,MMP2,NOTCH2,ROBO1,SLIT3,TPBG,CNTNAP1,UNC5C,IQGAP1,NRP2,NRXN3,CYFIP1,STMN3,NIN,NLGN3,KIDINS220,BOC,NRK
8_Member	GO Biological Processes	GO:0007409	axonogenesis	-4.98749	16	342	CDH11,EPHA4,FGFR2,GLI2,LAMA2,NOTCH2,ROBO1,SLIT3,CNTNAP1,UNC5C,NRP2,NRXN3,CYFIP1,NIN,NLGN3,BOC
8_Member	GO Biological Processes	GO:0042330	taxis	-4.93946	20	510	BMP4,LYST,ACKR2,CMKLR1,LPAR1,EPHA4,GLI2,IL16,LAMA2,NOTCH2,PDGFRB,ROBO1,SLIT3,TPBG,UNC5C,NRP2,NRXN3,RALBP1,CYFIP1,BOC
12_Member	GO Biological Processes	GO:0046579	positive regulation of Ras protein signal transduction	-4.8421	7	62	COL3A1,LPAR1,IGF1,NOTCH2,PDGFRB,ROBO1,ERBIN
14_Member	GO Biological Processes	GO:0060441	epithelial tube branching involved in lung morphogenesis	-4.75165	5	26	BMP4,FGFR2,DLG5,SPRY1,SPRY2
19_Member	GO Biological Processes	GO:0044089	positive regulation of cellular component biogenesis	-4.61795	19	493	COL16A1,DPYSL3,LPAR1,MSN,PTPRD,TGFB3,TPBG,DLG5,DZIP1,SWAP70,PHLDB1,CYFIP1,NIN,NLGN3,KIRREL1,CLSTN2,FCHSD1,FMN1,SNX30
16_Member	GO Biological Processes	GO:0071560	cellular response to transforming growth factor beta stimulus	-4.59715	10	150	COL1A1,COL1A2,COL3A1,COL4A2,FBN1,FGFR2,FMOD,ITGB5,ZEB1,TGFB3
12_Member	GO Biological Processes	GO:0051057	positive regulation of small GTPase mediated signal transduction	-4.49324	7	70	COL3A1,LPAR1,IGF1,NOTCH2,PDGFRB,ROBO1,ERBIN
14_Member	GO Biological Processes	GO:0060602	branch elongation of an epithelium	-4.48996	4	15	BMP4,FGFR2,SPRY1,SPRY2
16_Member	GO Biological Processes	GO:0071559	response to transforming growth factor beta	-4.42732	10	157	COL1A1,COL1A2,COL3A1,COL4A2,FBN1,FGFR2,FMOD,ITGB5,ZEB1,TGFB3
19_Member	GO Biological Processes	GO:0008064	regulation of actin polymerization or depolymerization	-4.40382	10	158	ELN,GSN,SPTBN1,SWAP70,CYFIP1,LIMA1,KIRREL1,FCHSD1,PLEKHH2,FMN1
19_Member	GO Biological Processes	GO:0030832	regulation of actin filament length	-4.38051	10	159	ELN,GSN,SPTBN1,SWAP70,CYFIP1,LIMA1,KIRREL1,FCHSD1,PLEKHH2,FMN1
2_Member	GO Biological Processes	GO:0001101	response to acid chemical	-4.34773	9	129	COL1A1,COL1A2,COL3A1,COL5A2,COL6A1,COL16A1,MMP2,PKD2,ZEB1
6_Member	GO Biological Processes	GO:0007568	aging	-4.33773	13	267	SERPING1,COL4A2,HTR2A,IGFBP2,MMP2,PDGFRB,SERPINF1,PRELP,MAPK10,TGFB3,TIMP1,PLA2R1,NOX4
14_Member	GO Biological Processes	GO:0060562	epithelial tube morphogenesis	-4.31671	14	307	BMP4,EPHA4,FGFR2,GLI2,MMP14,NFATC4,NOTCH2,PKD2,PTK7,TULP3,DLG5,SPRY1,SPRY2,FMN1
19_Member	GO Biological Processes	GO:0110053	regulation of actin filament organization	-4.30456	13	269	LPAR1,ELN,FLNA,GSN,SPTBN1,TGFB3,SWAP70,CYFIP1,LIMA1,KIRREL1,FCHSD1,PLEKHH2,FMN1
2_Member	GO Biological Processes	GO:0043588	skin development	-4.24549	12	235	JAG1,CDH11,COL1A1,COL1A2,COL3A1,COL5A1,COL5A2,FGFR2,GLI2,ADAMTS2,KAZN,SLC2A10
14_Member	GO Biological Processes	GO:0048754	branching morphogenesis of an epithelial tube	-4.244	9	133	BMP4,FGFR2,GLI2,MMP14,NFATC4,PKD2,DLG5,SPRY1,SPRY2
19_Member	GO Biological Processes	GO:0090066	regulation of anatomical structure size	-4.17263	18	487	ELN,GSN,HTR2A,MMP2,MSN,P2RX1,SOD3,SPP1,SPTBN1,AKT3,OLFM1,SWAP70,CYFIP1,LIMA1,KIRREL1,FCHSD1,PLEKHH2,FMN1
2_Member	GO Biological Processes	GO:0043200	response to amino acid	-3.94329	8	114	COL1A1,COL1A2,COL3A1,COL5A2,COL6A1,COL16A1,MMP2,ZEB1
19_Member	GO Biological Processes	GO:1902903	regulation of supramolecular fiber organization	-3.94244	15	375	LPAR1,ELN,FLNA,GSN,SPTBN1,TGFB3,SWAP70,CYFIP1,CLIP3,NIN,LIMA1,KIRREL1,FCHSD1,PLEKHH2,FMN1
13_Member	GO Biological Processes	GO:0030574	collagen catabolic process	-3.92389	5	38	MMP2,MMP14,ADAMTS2,MRC2,MMP28
19_Member	GO Biological Processes	GO:0030835	negative regulation of actin filament depolymerization	-3.86886	5	39	GSN,SPTBN1,SWAP70,LIMA1,PLEKHH2
14_Member	GO Biological Processes	GO:0042476	odontogenesis	-3.83891	8	118	BMP4,COL1A1,COL1A2,FGFR2,GLI2,LAMB1,TGFB3,TCIRG1
8_Member	GO Biological Processes	GO:0007411	axon guidance	-3.73994	11	227	EPHA4,GLI2,LAMA2,NOTCH2,ROBO1,SLIT3,UNC5C,NRP2,NRXN3,CYFIP1,BOC
8_Member	GO Biological Processes	GO:0097485	neuron projection guidance	-3.72338	11	228	EPHA4,GLI2,LAMA2,NOTCH2,ROBO1,SLIT3,UNC5C,NRP2,NRXN3,CYFIP1,BOC
19_Member	GO Biological Processes	GO:0032535	regulation of cellular component size	-3.70488	14	351	ELN,GSN,MSN,SPP1,SPTBN1,AKT3,OLFM1,SWAP70,CYFIP1,LIMA1,KIRREL1,FCHSD1,PLEKHH2,FMN1
8_Member	GO Biological Processes	GO:0048588	developmental cell growth	-3.70471	7	93	PRMT2,SLIT3,IQGAP1,NRP2,CYFIP1,NIN,NLGN3
14_Member	GO Biological Processes	GO:0060425	lung morphogenesis	-3.66387	5	43	BMP4,FGFR2,DLG5,SPRY1,SPRY2
8_Member	GO Biological Processes	GO:0016049	cell growth	-3.64734	7	95	PRMT2,SLIT3,IQGAP1,NRP2,CYFIP1,NIN,NLGN3
14_Member	GO Biological Processes	GO:0061138	morphogenesis of a branching epithelium	-3.5918	9	162	BMP4,FGFR2,GLI2,MMP14,NFATC4,PKD2,DLG5,SPRY1,SPRY2
12_Member	GO Biological Processes	GO:0048844	artery morphogenesis	-3.58817	6	69	JAG1,BMP4,COL3A1,PDGFRB,PKD2,FKBP10
14_Member	GO Biological Processes	GO:0001763	morphogenesis of a branching structure	-3.41877	9	171	BMP4,FGFR2,GLI2,MMP14,NFATC4,PKD2,DLG5,SPRY1,SPRY2
17_Member	GO Biological Processes	GO:0007596	blood coagulation	-3.40026	9	172	SERPING1,COL3A1,FBLN1,FLNA,MYH9,P2RX1,DGKI,HPS4,PEAR1
17_Member	GO Biological Processes	GO:0050817	coagulation	-3.36367	9	174	SERPING1,COL3A1,FBLN1,FLNA,MYH9,P2RX1,DGKI,HPS4,PEAR1
19_Member	GO Biological Processes	GO:1902905	positive regulation of supramolecular fiber organization	-3.32761	9	176	LPAR1,GSN,TGFB3,SWAP70,CYFIP1,NIN,KIRREL1,FCHSD1,FMN1
17_Member	GO Biological Processes	GO:0007599	hemostasis	-3.30978	9	177	SERPING1,COL3A1,FBLN1,FLNA,MYH9,P2RX1,DGKI,HPS4,PEAR1
19_Member	GO Biological Processes	GO:0010638	positive regulation of organelle organization	-3.22018	16	486	LPAR1,GSN,IGF1,MSN,PDGFRB,TGFB3,CAMKK2,RALBP1,DZIP1,SWAP70,CYFIP1,NIN,KIRREL1,FCHSD1,FMN1,SNX30
19_Member	GO Biological Processes	GO:0030834	regulation of actin filament depolymerization	-3.19726	5	54	GSN,SPTBN1,SWAP70,LIMA1,PLEKHH2
12_Member	GO Biological Processes	GO:0035909	aorta morphogenesis	-3.14395	4	32	JAG1,COL3A1,PDGFRB,FKBP10
12_Member	GO Biological Processes	GO:0035025	positive regulation of Rho protein signal transduction	-3.04223	4	34	COL3A1,LPAR1,PDGFRB,ROBO1
19_Member	GO Biological Processes	GO:0051495	positive regulation of cytoskeleton organization	-3.0097	9	195	LPAR1,GSN,TGFB3,SWAP70,CYFIP1,NIN,KIRREL1,FCHSD1,FMN1
19_Member	GO Biological Processes	GO:0051127	positive regulation of actin nucleation	-2.98639	3	16	GSN,CYFIP1,FMN1
19_Member	GO Biological Processes	GO:0032271	regulation of protein polymerization	-2.9177	9	201	ELN,GSN,SPTBN1,CYFIP1,CLIP3,NIN,KIRREL1,FCHSD1,FMN1
14_Member	GO Biological Processes	GO:0048565	digestive tract development	-2.89073	7	127	BMP4,COL3A1,FGFR2,FOXL1,GLI2,TGFB3,CLMP
17_Member	GO Biological Processes	GO:0030168	platelet activation	-2.82515	6	96	COL3A1,FLNA,MYH9,P2RX1,DGKI,PEAR1
8_Member	GO Biological Processes	GO:0048675	axon extension	-2.81523	4	39	SLIT3,NRP2,CYFIP1,NLGN3
17_Member	GO Biological Processes	GO:0001775	cell activation	-2.80049	18	636	CD44,COL3A1,FLNA,IGF1,IRF4,MSN,MYH9,NOTCH2,P2RX1,STAT5B,STAT6,TIMP1,DGKI,TCIRG1,SWAP70,KIF13B,GON4L,PEAR1
19_Member	GO Biological Processes	GO:1901880	negative regulation of protein depolymerization	-2.80042	5	66	GSN,SPTBN1,SWAP70,LIMA1,PLEKHH2
8_Member	GO Biological Processes	GO:1990138	neuron projection extension	-2.77126	5	67	SLIT3,IQGAP1,NRP2,CYFIP1,NLGN3
14_Member	GO Biological Processes	GO:0055123	digestive system development	-2.66628	7	139	BMP4,COL3A1,FGFR2,FOXL1,GLI2,TGFB3,CLMP
19_Member	GO Biological Processes	GO:0030833	regulation of actin filament polymerization	-2.66628	7	139	ELN,GSN,SPTBN1,CYFIP1,KIRREL1,FCHSD1,FMN1
19_Member	GO Biological Processes	GO:0043242	negative regulation of protein-containing complex disassembly	-2.53014	5	76	GSN,SPTBN1,SWAP70,LIMA1,PLEKHH2
14_Member	GO Biological Processes	GO:0033081	regulation of T cell differentiation in thymus	-2.40989	3	25	BMP4,GLI2,ZEB1
14_Member	GO Biological Processes	GO:0001657	ureteric bud development	-2.38778	5	82	BMP4,FGFR2,PKD2,SPRY1,FMN1
14_Member	GO Biological Processes	GO:0072163	mesonephric epithelium development	-2.36529	5	83	BMP4,FGFR2,PKD2,SPRY1,FMN1
14_Member	GO Biological Processes	GO:0072164	mesonephric tubule development	-2.36529	5	83	BMP4,FGFR2,PKD2,SPRY1,FMN1
14_Member	GO Biological Processes	GO:0003156	regulation of animal organ formation	-2.36075	3	26	BMP4,SPRY1,SULF1
12_Member	GO Biological Processes	GO:0035023	regulation of Rho protein signal transduction	-2.27855	5	87	COL3A1,LPAR1,PDGFRB,ROBO1,RALBP1
14_Member	GO Biological Processes	GO:0001823	mesonephros development	-2.27855	5	87	BMP4,FGFR2,PKD2,SPRY1,FMN1
14_Member	GO Biological Processes	GO:0009791	post-embryonic development	-2.27855	5	87	BMP4,FBN1,FGFR2,ITPR1,MYO1E
19_Member	GO Biological Processes	GO:1901879	regulation of protein depolymerization	-2.25763	5	88	GSN,SPTBN1,SWAP70,LIMA1,PLEKHH2
14_Member	GO Biological Processes	GO:0010464	regulation of mesenchymal cell proliferation	-2.22524	3	29	BMP4,FGFR2,ZEB1
19_Member	GO Biological Processes	GO:0051125	regulation of actin nucleation	-2.14346	3	31	GSN,CYFIP1,FMN1
16_Member	GO Biological Processes	GO:0007179	transforming growth factor beta receptor signaling pathway	-2.13802	5	94	COL1A2,COL3A1,FMOD,ITGB5,TGFB3
17_Member	GO Biological Processes	GO:0050878	regulation of body fluid levels	-2.09521	11	366	SERPING1,COL3A1,FAP,FBLN1,FLNA,MYH9,P2RX1,STAT5B,DGKI,HPS4,PEAR1
2_Member	KEGG Pathway	hsa04512	ECM-receptor interaction	-11.1604	14	88	CD44,COL1A1,COL1A2,COL4A2,COL6A1,COL6A2,COL6A3,ITGB5,LAMA2,LAMB1,SPP1,THBS3,ITGA11,FREM1
2_Member	KEGG Pathway	hsa04510	Focal adhesion	-10.7755	19	201	ACTN1,COL1A1,COL1A2,COL4A2,COL6A1,COL6A2,COL6A3,DOCK1,FLNA,IGF1,ITGB5,LAMA2,LAMB1,PDGFRB,MAPK10,SPP1,THBS3,AKT3,ITGA11
2_Member	KEGG Pathway	hsa04974	Protein digestion and absorption	-10.2065	14	103	COL1A1,COL1A2,COL3A1,COL4A2,COL5A1,COL5A2,COL6A1,COL6A2,COL6A3,COL8A1,COL8A2,COL16A1,ELN,COL14A1
2_Member	KEGG Pathway	hsa05165	Human papillomavirus infection	-7.88034	20	331	JAG1,COL1A1,COL1A2,COL4A2,COL6A1,COL6A2,COL6A3,IKBKB,ITGB5,LAMA2,LAMB1,NOTCH2,PDGFRB,SPP1,STAT2,THBS3,TRAF3,AKT3,TCIRG1,ITGA11
20_Summary	KEGG Pathway	hsa05200	Pathways in cancer	-7.51975	25	531	JAG1,BMP4,COL4A2,DAPK1,LPAR1,FGFR2,GLI2,IGF1,IKBKB,LAMA2,LAMB1,MMP2,NOTCH2,PDGFRB,PLCG1,MAPK10,STAT2,STAT5B,STAT6,TGFB3,TRAF3,TRAF5,ARHGEF1,AKT3,RALBP1,SNAI2,SPARC,ZEB1,NRP2,ZEB2,CD44,CDH11,MMP14,ROR2,SERPINF1
2_Member	KEGG Pathway	hsa04151	PI3K-Akt signaling pathway	-6.71067	19	354	COL1A1,COL1A2,COL4A2,COL6A1,COL6A2,COL6A3,LPAR1,FGFR2,IGF1,IKBKB,ITGB5,LAMA2,LAMB1,PDGFRB,SPP1,THBS3,AKT3,ITGA11,PIK3R5
2_Member	KEGG Pathway	hsa05146	Amoebiasis	-5.16795	9	102	ACTN1,COL1A1,COL1A2,COL3A1,COL4A2,LAMA2,LAMB1,TGFB3,GNA14
20_Member	KEGG Pathway	hsa01522	Endocrine resistance	-2.77923	6	98	JAG1,IGF1,MMP2,NOTCH2,MAPK10,AKT3

## Sheet: enrich of 25-hub-gene
Functional enrichment of the 25-hub-gene cluster
GroupID	Category	Term	Description	LogP	Log(q-value)	InTerm_InList	Symbols
5_Summary	GO Biological Processes	GO:0030198	extracellular matrix organization	-31.5902	-27.9984	18/266	COL1A1,COL1A2,COL3A1,COL4A1,COL4A2,COL5A1,COL12A1,COL16A1,LAMB1,LAMC1,LOX,LUM,MMP2,TGFB2,TGFBI,COL14A1,POSTN,COL18A1
5_Member	GO Biological Processes	GO:0043062	extracellular structure organization	-31.56	-27.9984	18/267	COL1A1,COL1A2,COL3A1,COL4A1,COL4A2,COL5A1,COL12A1,COL16A1,LAMB1,LAMC1,LOX,LUM,MMP2,TGFB2,TGFBI,COL14A1,POSTN,COL18A1
5_Member	GO Biological Processes	GO:0045229	external encapsulating structure organization	-31.4999	-27.9984	18/269	COL1A1,COL1A2,COL3A1,COL4A1,COL4A2,COL5A1,COL12A1,COL16A1,LAMB1,LAMC1,LOX,LUM,MMP2,TGFB2,TGFBI,COL14A1,POSTN,COL18A1
6_Summary	GO Biological Processes	GO:0030199	collagen fibril organization	-18.5812	-15.5356	9/56	COL1A1,COL1A2,COL3A1,COL5A1,COL12A1,LOX,LUM,TGFB2,COL14A1,COL4A1,COL4A2,FN1,MMP2,COL6A1,COL16A1,SPARC,P3H1,LAMB1
7_Summary	GO Biological Processes	GO:0001568	blood vessel development	-14.769	-11.8202	12/503	COL1A1,COL1A2,COL3A1,COL4A1,COL4A2,COL5A1,FN1,LOX,MMP2,TGFB2,TGFBI,COL18A1
7_Member	GO Biological Processes	GO:0001944	vasculature development	-14.5374	-11.6532	12/526	COL1A1,COL1A2,COL3A1,COL4A1,COL4A2,COL5A1,FN1,LOX,MMP2,TGFB2,TGFBI,COL18A1
8_Summary	GO Biological Processes	GO:0007492	endoderm development	-12.7366	-9.93395	7/74	COL4A2,COL6A1,COL12A1,FN1,LAMB1,LAMC1,MMP2,TGFB2
6_Member	GO Biological Processes	GO:0071230	cellular response to amino acid stimulus	-12.6942	-9.90386	7/75	COL1A1,COL1A2,COL3A1,COL4A1,COL6A1,COL16A1,MMP2
6_Member	GO Biological Processes	GO:0071229	cellular response to acid chemical	-12.3009	-9.53397	7/85	COL1A1,COL1A2,COL3A1,COL4A1,COL6A1,COL16A1,MMP2
8_Member	GO Biological Processes	GO:0035987	endodermal cell differentiation	-12.1306	-9.37494	6/41	COL4A2,COL6A1,COL12A1,FN1,LAMB1,MMP2
8_Member	GO Biological Processes	GO:0001706	endoderm formation	-11.5303	-8.83679	6/51	COL4A2,COL6A1,COL12A1,FN1,LAMB1,MMP2
6_Member	GO Biological Processes	GO:0043200	response to amino acid	-11.3865	-8.72999	7/114	COL1A1,COL1A2,COL3A1,COL4A1,COL6A1,COL16A1,MMP2
6_Member	GO Biological Processes	GO:0001101	response to acid chemical	-11.0044	-8.38203	7/129	COL1A1,COL1A2,COL3A1,COL4A1,COL6A1,COL16A1,MMP2
7_Member	GO Biological Processes	GO:0048514	blood vessel morphogenesis	-10.5337	-7.93521	9/419	COL3A1,COL4A1,COL4A2,FN1,LOX,MMP2,TGFB2,TGFBI,COL18A1
11_Summary	GO Biological Processes	GO:0001501	skeletal system development	-9.8923	-7.30905	9/495	BGN,COL1A1,COL1A2,COL3A1,MMP2,TGFB2,TGFBI,TIMP1,P3H1,COL5A1,LOX
6_Member	GO Biological Processes	GO:0097435	supramolecular fiber organization	-9.68873	-7.11289	9/522	COL1A1,COL1A2,COL3A1,COL5A1,COL12A1,LOX,LUM,TGFB2,COL14A1
11_Member	GO Biological Processes	GO:0061448	connective tissue development	-9.54247	-6.97394	7/208	BGN,COL1A1,COL3A1,COL5A1,LOX,TGFBI,TIMP1
8_Member	GO Biological Processes	GO:0001704	formation of primary germ layer	-9.37453	-6.82024	6/114	COL4A2,COL6A1,COL12A1,FN1,LAMB1,MMP2
6_Member	GO Biological Processes	GO:0032963	collagen metabolic process	-8.9478	-6.42066	5/58	COL1A1,COL1A2,COL5A1,MMP2,P3H1
12_Summary	GO Biological Processes	GO:0009611	response to wounding	-8.85973	-6.33912	8/430	COL1A1,COL3A1,COL5A1,FN1,LOX,MMP2,TGFB2,TIMP1,COL1A2,LAMB1,LAMC1,TGFBI
7_Member	GO Biological Processes	GO:0035239	tube morphogenesis	-8.78881	-6.27463	9/661	COL3A1,COL4A1,COL4A2,FN1,LOX,MMP2,TGFB2,TGFBI,COL18A1
8_Member	GO Biological Processes	GO:0007369	gastrulation	-8.46889	-5.96105	6/161	COL4A2,COL6A1,COL12A1,FN1,LAMB1,MMP2
12_Member	GO Biological Processes	GO:0042060	wound healing	-8.18712	-5.6917	7/326	COL1A1,COL3A1,COL5A1,FN1,LOX,TGFB2,TIMP1
12_Member	GO Biological Processes	GO:0085029	extracellular matrix assembly	-7.83334	-5.36747	4/33	COL1A2,COL3A1,LAMB1,LOX
6_Member	GO Biological Processes	GO:0007167	enzyme linked receptor protein signaling pathway	-7.72597	-5.27138	8/601	COL1A1,COL1A2,COL3A1,COL4A1,COL4A2,LOX,MMP2,TGFB2
6_Member	GO Biological Processes	GO:0038063	collagen-activated tyrosine kinase receptor signaling pathway	-6.96029	-4.53268	3/12	COL1A1,COL4A1,COL4A2
6_Member	GO Biological Processes	GO:0071560	cellular response to transforming growth factor beta stimulus	-6.85892	-4.43651	5/150	COL1A1,COL1A2,COL3A1,COL4A2,TGFB2
6_Member	GO Biological Processes	GO:0071559	response to transforming growth factor beta	-6.76024	-4.34805	5/157	COL1A1,COL1A2,COL3A1,COL4A2,TGFB2
11_Member	GO Biological Processes	GO:0051216	cartilage development	-6.76024	-4.34805	5/157	BGN,COL1A1,COL3A1,TGFBI,TIMP1
7_Member	GO Biological Processes	GO:0001525	angiogenesis	-6.68792	-4.28572	6/321	COL4A1,COL4A2,FN1,MMP2,TGFBI,COL18A1
6_Member	GO Biological Processes	GO:0071417	cellular response to organonitrogen compound	-6.51685	-4.11956	7/573	COL1A1,COL1A2,COL3A1,COL4A1,COL6A1,COL16A1,MMP2
8_Member	GO Biological Processes	GO:0048598	embryonic morphogenesis	-6.50158	-4.10914	7/576	COL4A2,COL6A1,COL12A1,FN1,LAMB1,MMP2,TGFB2
6_Member	GO Biological Processes	GO:0038065	collagen-activated signaling pathway	-6.47139	-4.08374	3/17	COL1A1,COL4A1,COL4A2
6_Member	GO Biological Processes	GO:1901699	cellular response to nitrogen compound	-6.23095	-3.84805	7/632	COL1A1,COL1A2,COL3A1,COL4A1,COL6A1,COL16A1,MMP2
6_Member	GO Biological Processes	GO:0043588	skin development	-5.89381	-3.52485	5/235	COL1A1,COL1A2,COL3A1,COL5A1,TGFB2
6_Member	GO Biological Processes	GO:0001503	ossification	-5.59047	-3.23942	5/271	COL1A1,COL1A2,COL6A1,LOX,MMP2
6_Member	GO Biological Processes	GO:0042476	odontogenesis	-5.58081	-3.23412	4/118	COL1A1,COL1A2,LAMB1,TGFB2
9_Member	GO Biological Processes	GO:0018149	peptide cross-linking	-5.4547	-3.11662	3/36	BGN,COL3A1,FN1
12_Member	GO Biological Processes	GO:0007507	heart development	-5.36675	-3.0371	6/542	COL3A1,COL5A1,FN1,LOX,MMP2,TGFB2
15_Summary	GO Biological Processes	GO:0071634	regulation of transforming growth factor beta production	-5.34822	-3.03091	3/39	FN1,LUM,TGFB2,LOX,COL4A1,LAMC1,LAMB1,COL14A1,COL16A1
10_Member	GO Biological Processes	GO:0030335	positive regulation of cell migration	-5.28549	-2.97223	6/560	COL1A1,FN1,LAMB1,MMP2,SPARC,TGFB2
14_Member	GO Biological Processes	GO:0061383	trabecula morphogenesis	-5.18828	-2.87902	3/44	COL1A1,MMP2,TGFB2
10_Member	GO Biological Processes	GO:2000147	positive regulation of cell motility	-5.18133	-2.87604	6/584	COL1A1,FN1,LAMB1,MMP2,SPARC,TGFB2
10_Member	GO Biological Processes	GO:0051272	positive regulation of cellular component movement	-5.13095	-2.83348	6/596	COL1A1,FN1,LAMB1,MMP2,SPARC,TGFB2
10_Member	GO Biological Processes	GO:0040017	positive regulation of locomotion	-5.11852	-2.82491	6/599	COL1A1,FN1,LAMB1,MMP2,SPARC,TGFB2
4_Member	GO Biological Processes	GO:0034446	substrate adhesion-dependent cell spreading	-4.87035	-2.58813	3/56	FN1,LAMB1,LAMC1
12_Member	GO Biological Processes	GO:0035904	aorta development	-4.82428	-2.54948	3/58	COL3A1,LOX,TGFB2
4_Member	GO Biological Processes	GO:0031589	cell-substrate adhesion	-4.78027	-2.50913	4/188	COL3A1,FN1,LAMB1,LAMC1
6_Member	GO Biological Processes	GO:0007169	transmembrane receptor protein tyrosine kinase signaling pathway	-4.75526	-2.48776	5/403	COL1A1,COL4A1,COL4A2,LOX,MMP2
11_Member	GO Biological Processes	GO:0060348	bone development	-4.69195	-2.42805	4/198	BGN,COL1A1,COL3A1,P3H1
14_Member	GO Biological Processes	GO:0009725	response to hormone	-4.59243	-2.3321	6/742	COL1A1,COL3A1,LOX,MMP2,TGFB2,TIMP1
16_Summary	GO Biological Processes	GO:0007601	visual perception	-4.5362	-2.28077	4/217	COL1A1,LUM,TGFBI,COL18A1
14_Member	GO Biological Processes	GO:0030155	regulation of cell adhesion	-4.53403	-2.28077	6/760	COL1A1,COL16A1,FN1,MMP2,TGFB2,TGFBI
16_Member	GO Biological Processes	GO:0050953	sensory perception of light stimulus	-4.50522	-2.25544	4/221	COL1A1,LUM,TGFBI,COL18A1
6_Member	GO Biological Processes	GO:0071363	cellular response to growth factor stimulus	-4.46247	-2.21616	5/464	COL1A1,COL1A2,COL3A1,COL4A2,TGFB2
6_Member	GO Biological Processes	GO:0070848	response to growth factor	-4.33726	-2.09779	5/493	COL1A1,COL1A2,COL3A1,COL4A2,TGFB2
6_Member	GO Biological Processes	GO:0031214	biomineral tissue development	-4.22276	-1.99002	3/92	COL1A1,COL1A2,LOX
6_Member	GO Biological Processes	GO:0110148	biomineralization	-4.22276	-1.99002	3/92	COL1A1,COL1A2,LOX
9_Member	GO Biological Processes	GO:0007229	integrin-mediated signaling pathway	-4.20876	-1.97934	3/93	COL3A1,COL16A1,FN1
6_Member	GO Biological Processes	GO:0007179	transforming growth factor beta receptor signaling pathway	-4.19491	-1.9688	3/94	COL1A2,COL3A1,TGFB2
12_Member	GO Biological Processes	GO:0060840	artery development	-4.16766	-1.94482	3/96	COL3A1,LOX,TGFB2
17_Summary	GO Biological Processes	GO:0048729	tissue morphogenesis	-4.09768	-1.8781	5/554	COL3A1,COL4A1,COL5A1,MMP2,TGFB2
6_Member	GO Biological Processes	GO:0001649	osteoblast differentiation	-3.75752	-1.55072	3/132	COL1A1,COL6A1,LOX
4_Member	GO Biological Processes	GO:0000902	cell morphogenesis	-3.70249	-1.50194	5/673	FN1,LAMB1,LAMC1,TGFB2,COL18A1
13_Member	GO Biological Processes	GO:0016525	negative regulation of angiogenesis	-3.60258	-1.40709	3/149	COL4A2,SPARC,TGFB2
4_Member	GO Biological Processes	GO:0050678	regulation of epithelial cell proliferation	-3.60149	-1.40709	4/379	LAMB1,LAMC1,SPARC,TGFB2
13_Member	GO Biological Processes	GO:2000181	negative regulation of blood vessel morphogenesis	-3.58556	-1.39421	3/151	COL4A2,SPARC,TGFB2
13_Member	GO Biological Processes	GO:1901343	negative regulation of vasculature development	-3.57714	-1.38882	3/152	COL4A2,SPARC,TGFB2
14_Member	GO Biological Processes	GO:0009410	response to xenobiotic stimulus	-3.50841	-1.3231	4/401	COL1A1,LOX,MMP2,TGFB2
6_Member	GO Biological Processes	GO:0060322	head development	-3.38931	-1.20994	5/787	COL1A1,COL3A1,COL4A1,LAMB1,MMP2
14_Member	GO Biological Processes	GO:1901652	response to peptide	-3.37852	-1.20209	4/434	COL1A1,COL3A1,MMP2,TIMP1
14_Member	GO Biological Processes	GO:0034097	response to cytokine	-3.35927	-1.18577	5/799	COL1A1,COL3A1,LOX,MMP2,TIMP1
17_Member	GO Biological Processes	GO:0002009	morphogenesis of an epithelium	-3.34492	-1.17432	4/443	COL4A1,COL5A1,MMP2,TGFB2
6_Member	GO Biological Processes	GO:0007178	transmembrane receptor protein serine/threonine kinase signaling pathway	-3.3206	-1.15289	3/186	COL1A2,COL3A1,TGFB2
15_Member	GO Biological Processes	GO:0034330	cell junction organization	-3.23797	-1.07598	4/473	COL4A1,FN1,LAMC1,TGFB2
10_Member	GO Biological Processes	GO:0010810	regulation of cell-substrate adhesion	-3.12609	-0.966929	3/217	COL1A1,COL16A1,FN1
14_Member	GO Biological Processes	GO:0048705	skeletal system morphogenesis	-3.0806	-0.924512	3/225	COL1A1,COL3A1,MMP2
4_Member	GO Biological Processes	GO:0000904	cell morphogenesis involved in differentiation	-3.07807	-0.924512	4/522	FN1,LAMB1,LAMC1,COL18A1
15_Member	GO Biological Processes	GO:0098609	cell-cell adhesion	-3.0444	-0.893619	4/533	FN1,LAMB1,TGFB2,COL14A1
14_Member	GO Biological Processes	GO:0007568	aging	-2.86664	-0.718612	3/267	COL4A2,MMP2,TIMP1
14_Member	GO Biological Processes	GO:0048545	response to steroid hormone	-2.84356	-0.698272	3/272	COL1A1,LOX,TGFB2
12_Member	GO Biological Processes	GO:0060249	anatomical structure homeostasis	-2.80312	-0.660557	3/281	COL3A1,LAMC1,LOX
14_Member	GO Biological Processes	GO:0007162	negative regulation of cell adhesion	-2.70165	-0.561792	3/305	COL1A1,MMP2,TGFBI
14_Member	GO Biological Processes	GO:0071214	cellular response to abiotic stimulus	-2.69358	-0.559083	3/307	COL1A1,MMP2,TIMP1
14_Member	GO Biological Processes	GO:0104004	cellular response to environmental stimulus	-2.69358	-0.559083	3/307	COL1A1,MMP2,TIMP1
14_Member	GO Biological Processes	GO:0070482	response to oxygen levels	-2.68557	-0.553724	3/309	COL1A1,MMP2,TGFB2
17_Member	GO Biological Processes	GO:0001655	urogenital system development	-2.5898	-0.460594	3/334	COL4A1,MMP2,TGFB2
13_Member	GO Biological Processes	GO:0045765	regulation of angiogenesis	-2.55005	-0.426084	3/345	COL4A2,SPARC,TGFB2
14_Member	GO Biological Processes	GO:0043434	response to peptide hormone	-2.54297	-0.421597	3/347	COL1A1,COL3A1,TIMP1
13_Member	GO Biological Processes	GO:1901342	regulation of vasculature development	-2.52894	-0.410143	3/351	COL4A2,SPARC,TGFB2
17_Member	GO Biological Processes	GO:0001654	eye development	-2.4845	-0.368262	3/364	COL4A1,COL5A1,TGFB2
17_Member	GO Biological Processes	GO:0150063	visual system development	-2.47117	-0.357476	3/368	COL4A1,COL5A1,TGFB2
17_Member	GO Biological Processes	GO:0048880	sensory system development	-2.45145	-0.340298	3/374	COL4A1,COL5A1,TGFB2
13_Member	GO Biological Processes	GO:0008285	negative regulation of cell population proliferation	-2.43323	-0.324594	4/784	SPARC,TGFB2,P3H1,COL18A1
14_Member	GO Biological Processes	GO:0009314	response to radiation	-2.27964	-0.173501	3/431	COL3A1,MMP2,TIMP1
15_Member	GO Biological Processes	GO:0045785	positive regulation of cell adhesion	-2.2385	-0.134857	3/446	COL16A1,FN1,TGFB2
12_Member	GO Biological Processes	GO:0061061	muscle structure development	-2.1506	-0.0494283	3/480	COL3A1,LOX,TGFB2
12_Member	GO Biological Processes	GO:0008283	cell population proliferation	-2.12847	-0.0297592	3/489	COL3A1,TGFB2,TGFBI
3_Member	KEGG Pathway	hsa04974	Protein digestion and absorption	-23.1959	-20.0534	12/103	COL1A1,COL1A2,COL3A1,COL4A1,COL4A2,COL5A1,COL6A1,COL6A2,COL12A1,COL16A1,COL14A1,COL18A1
4_Member	KEGG Pathway	hsa04512	ECM-receptor interaction	-16.7104	-13.7062	9/88	COL1A1,COL1A2,COL4A1,COL4A2,COL6A1,COL6A2,FN1,LAMB1,LAMC1
4_Member	KEGG Pathway	hsa05146	Amoebiasis	-16.1103	-13.1254	9/102	COL1A1,COL1A2,COL3A1,COL4A1,COL4A2,FN1,LAMB1,LAMC1,TGFB2
6_Member	KEGG Pathway	hsa04933	AGE-RAGE signaling pathway in diabetic complications	-13.9516	-11.0963	8/100	COL1A1,COL1A2,COL3A1,COL4A1,COL4A2,FN1,MMP2,TGFB2
4_Member	KEGG Pathway	hsa04510	Focal adhesion	-13.4007	-10.5725	9/201	COL1A1,COL1A2,COL4A1,COL4A2,COL6A1,COL6A2,FN1,LAMB1,LAMC1
4_Member	KEGG Pathway	hsa05165	Human papillomavirus infection	-11.4469	-8.78142	9/331	COL1A1,COL1A2,COL4A1,COL4A2,COL6A1,COL6A2,FN1,LAMB1,LAMC1
4_Member	KEGG Pathway	hsa04151	PI3K-Akt signaling pathway	-11.186	-8.54954	9/354	COL1A1,COL1A2,COL4A1,COL4A2,COL6A1,COL6A2,FN1,LAMB1,LAMC1
6_Member	KEGG Pathway	hsa04926	Relaxin signaling pathway	-9.04909	-6.51532	6/129	COL1A1,COL1A2,COL3A1,COL4A1,COL4A2,MMP2
4_Member	KEGG Pathway	hsa05222	Small cell lung cancer	-7.92526	-5.4419	5/92	COL4A1,COL4A2,FN1,LAMB1,LAMC1
10_Member	KEGG Pathway	hsa05205	Proteoglycans in cancer	-7.84079	-5.36747	6/205	COL1A1,COL1A2,FN1,LUM,MMP2,TGFB2
4_Member	KEGG Pathway	hsa05200	Pathways in cancer	-6.73992	-4.33275	7/531	COL4A1,COL4A2,FN1,LAMB1,LAMC1,MMP2,TGFB2
6_Member	KEGG Pathway	hsa05415	Diabetic cardiomyopathy	-6.20693	-3.82873	5/203	COL1A1,COL1A2,COL3A1,MMP2,TGFB2
4_Member	KEGG Pathway	hsa05145	Toxoplasmosis	-3.96864	-1.75229	3/112	LAMB1,LAMC1,TGFB2
6_Member	KEGG Pathway	hsa04611	Platelet activation	-3.83773	-1.62458	3/124	COL1A1,COL1A2,COL3A1

## Sheet: enrich of darkgrey genes
Functional enrichment of the genes in the darkgrey module
GroupID	Category	Term	Description	LogP	InTerm_InList	Symbols
2_Summary	GO Biological Processes	GO:0002252	immune effector process	-11.2671	12/428	C1QB,CD74,CTSC,HLA-DMA,HLA-DMB,HLA-DRA,IRF8,CFI,LCP1,PTPN6,SYK,VSIG4,CTSS,CYBB,ITGAM,PSMB8,H3-3B,H2BC12,MAF,CLDN7
2_Member	GO Biological Processes	GO:0019886	antigen processing and presentation of exogenous peptide antigen via MHC class II	-8.81056	5/30	CD74,CTSS,HLA-DMA,HLA-DMB,HLA-DRA
2_Member	GO Biological Processes	GO:0002495	antigen processing and presentation of peptide antigen via MHC class II	-8.66149	5/32	CD74,CTSS,HLA-DMA,HLA-DMB,HLA-DRA
2_Member	GO Biological Processes	GO:0002504	antigen processing and presentation of peptide or polysaccharide antigen via MHC class II	-8.59068	5/33	CD74,CTSS,HLA-DMA,HLA-DMB,HLA-DRA
5_Summary	GO Biological Processes	GO:0045087	innate immune response	-8.3939	12/764	C1QB,CD74,CYBB,GBP2,IRF8,CFI,ITGAM,PTPN6,SYK,RNASET2,VSIG4,H2BC12,F13A1,LYZ
2_Member	GO Biological Processes	GO:0002449	lymphocyte mediated immunity	-8.37855	8/226	C1QB,CD74,CTSC,HLA-DMA,HLA-DMB,HLA-DRA,CFI,PTPN6
2_Member	GO Biological Processes	GO:0002478	antigen processing and presentation of exogenous peptide antigen	-8.26815	5/38	CD74,CTSS,HLA-DMA,HLA-DMB,HLA-DRA
2_Member	GO Biological Processes	GO:0019882	antigen processing and presentation	-7.93413	6/93	CD74,CTSS,HLA-DMA,HLA-DMB,HLA-DRA,PSMB8
2_Member	GO Biological Processes	GO:0019884	antigen processing and presentation of exogenous antigen	-7.78796	5/47	CD74,CTSS,HLA-DMA,HLA-DMB,HLA-DRA
2_Member	GO Biological Processes	GO:0002443	leukocyte mediated immunity	-7.77583	8/270	C1QB,CD74,CTSC,HLA-DMA,HLA-DMB,HLA-DRA,CFI,PTPN6
3_Member	GO Biological Processes	GO:0050778	positive regulation of immune response	-7.55162	10/559	C1QB,CD74,NCKAP1L,HLA-DMB,HLA-DRA,CFI,ITGAM,PTPN6,SYK,VSIG4
3_Member	GO Biological Processes	GO:0002696	positive regulation of leukocyte activation	-7.48148	9/421	CD74,CTSC,NCKAP1L,HLA-DMA,HLA-DMB,HLA-DRA,ITGAM,PTPN6,SYK
3_Member	GO Biological Processes	GO:0050867	positive regulation of cell activation	-7.35157	9/436	CD74,CTSC,NCKAP1L,HLA-DMA,HLA-DMB,HLA-DRA,ITGAM,PTPN6,SYK
2_Member	GO Biological Processes	GO:0048002	antigen processing and presentation of peptide antigen	-7.24362	5/60	CD74,CTSS,HLA-DMA,HLA-DMB,HLA-DRA
3_Member	GO Biological Processes	GO:0002694	regulation of leukocyte activation	-7.07327	10/629	CD74,CTSC,NCKAP1L,HLA-DMA,HLA-DMB,HLA-DRA,ITGAM,PTPN6,SYK,VSIG4
3_Member	GO Biological Processes	GO:0050870	positive regulation of T cell activation	-7.02017	7/223	CD74,NCKAP1L,HLA-DMA,HLA-DMB,HLA-DRA,PTPN6,SYK
3_Member	GO Biological Processes	GO:0050863	regulation of T cell activation	-6.98465	8/342	CD74,NCKAP1L,HLA-DMA,HLA-DMB,HLA-DRA,PTPN6,SYK,VSIG4
3_Member	GO Biological Processes	GO:1903037	regulation of leukocyte cell-cell adhesion	-6.96528	8/344	CD74,NCKAP1L,HLA-DMA,HLA-DMB,HLA-DRA,PTPN6,SYK,VSIG4
3_Member	GO Biological Processes	GO:0002697	regulation of immune effector process	-6.87961	8/353	CD74,NCKAP1L,HLA-DMB,HLA-DRA,ITGAM,PTPN6,SYK,VSIG4
2_Member	GO Biological Processes	GO:0002460	adaptive immune response based on somatic recombination of immune receptors built from immunoglobulin superfamily domains	-6.85284	7/236	C1QB,CD74,CTSC,HLA-DMA,HLA-DMB,HLA-DRA,CFI
3_Member	GO Biological Processes	GO:0050865	regulation of cell activation	-6.75415	10/681	CD74,CTSC,NCKAP1L,HLA-DMA,HLA-DMB,HLA-DRA,ITGAM,PTPN6,SYK,VSIG4
3_Member	GO Biological Processes	GO:1903039	positive regulation of leukocyte cell-cell adhesion	-6.74261	7/245	CD74,NCKAP1L,HLA-DMA,HLA-DMB,HLA-DRA,PTPN6,SYK
2_Member	GO Biological Processes	GO:0016064	immunoglobulin mediated immune response	-6.3874	6/169	C1QB,CD74,HLA-DMA,HLA-DMB,HLA-DRA,CFI
2_Member	GO Biological Processes	GO:0019724	B cell mediated immunity	-6.32775	6/173	C1QB,CD74,HLA-DMA,HLA-DMB,HLA-DRA,CFI
3_Member	GO Biological Processes	GO:0022409	positive regulation of cell-cell adhesion	-6.23907	7/291	CD74,NCKAP1L,HLA-DMA,HLA-DMB,HLA-DRA,PTPN6,SYK
2_Member	GO Biological Processes	GO:0002250	adaptive immune response	-6.08303	9/617	C1QB,CD74,CTSC,CTSS,HLA-DMA,HLA-DMB,HLA-DRA,CFI,SYK
3_Member	GO Biological Processes	GO:0022407	regulation of cell-cell adhesion	-6.03915	8/456	CD74,NCKAP1L,HLA-DMA,HLA-DMB,HLA-DRA,PTPN6,SYK,VSIG4
3_Member	GO Biological Processes	GO:0050670	regulation of lymphocyte proliferation	-5.60779	6/230	CD74,NCKAP1L,HLA-DMB,PTPN6,SYK,VSIG4
2_Member	GO Biological Processes	GO:0002399	MHC class II protein complex assembly	-5.60226	3/16	HLA-DMA,HLA-DMB,HLA-DRA
2_Member	GO Biological Processes	GO:0002503	peptide antigen assembly with MHC class II protein complex	-5.60226	3/16	HLA-DMA,HLA-DMB,HLA-DRA
3_Member	GO Biological Processes	GO:0032944	regulation of mononuclear cell proliferation	-5.57532	6/233	CD74,NCKAP1L,HLA-DMB,PTPN6,SYK,VSIG4
3_Member	GO Biological Processes	GO:0051249	regulation of lymphocyte activation	-5.54178	8/532	CD74,NCKAP1L,HLA-DMA,HLA-DMB,HLA-DRA,PTPN6,SYK,VSIG4
3_Member	GO Biological Processes	GO:0051251	positive regulation of lymphocyte activation	-5.53829	7/371	CD74,NCKAP1L,HLA-DMA,HLA-DMB,HLA-DRA,PTPN6,SYK
3_Member	GO Biological Processes	GO:0002699	positive regulation of immune effector process	-5.41935	6/248	CD74,HLA-DMB,HLA-DRA,ITGAM,PTPN6,SYK
3_Member	GO Biological Processes	GO:0070663	regulation of leukocyte proliferation	-5.35976	6/254	CD74,NCKAP1L,HLA-DMB,PTPN6,SYK,VSIG4
2_Member	GO Biological Processes	GO:0002396	MHC protein complex assembly	-5.29561	3/20	HLA-DMA,HLA-DMB,HLA-DRA
2_Member	GO Biological Processes	GO:0002501	peptide antigen assembly with MHC protein complex	-5.29561	3/20	HLA-DMA,HLA-DMB,HLA-DRA
3_Member	GO Biological Processes	GO:0033630	positive regulation of cell adhesion mediated by integrin	-5.22918	3/21	NCKAP1L,PTPN6,SYK
3_Member	GO Biological Processes	GO:1902107	positive regulation of leukocyte differentiation	-5.16199	5/157	CD74,CCR1,NCKAP1L,HLA-DRA,SYK
3_Member	GO Biological Processes	GO:1903708	positive regulation of hemopoiesis	-5.16199	5/157	CD74,CCR1,NCKAP1L,HLA-DRA,SYK
3_Member	GO Biological Processes	GO:1902105	regulation of leukocyte differentiation	-5.09148	6/283	CD74,CCR1,NCKAP1L,HLA-DRA,PTPN6,SYK
3_Member	GO Biological Processes	GO:0045785	positive regulation of cell adhesion	-5.01606	7/446	CD74,NCKAP1L,HLA-DMA,HLA-DMB,HLA-DRA,PTPN6,SYK
3_Member	GO Biological Processes	GO:0042129	regulation of T cell proliferation	-4.94535	5/174	NCKAP1L,HLA-DMB,PTPN6,SYK,VSIG4
6_Member	GO Biological Processes	GO:0007599	hemostasis	-4.90946	5/177	F13A1,FLI1,PTPN6,RAP2B,SYK
3_Member	GO Biological Processes	GO:0045619	regulation of lymphocyte differentiation	-4.86258	5/181	CD74,NCKAP1L,HLA-DRA,PTPN6,SYK
11_Summary	GO Biological Processes	GO:0001906	cell killing	-4.76266	4/91	CTSC,LYZ,PTPN6,H2BC12,GBP2,IRF8,SYK,CD68
3_Member	GO Biological Processes	GO:0002253	activation of immune response	-4.74369	6/326	C1QB,NCKAP1L,CFI,PTPN6,SYK,VSIG4
3_Member	GO Biological Processes	GO:0045582	positive regulation of T cell differentiation	-4.707	4/94	CD74,NCKAP1L,HLA-DRA,SYK
3_Member	GO Biological Processes	GO:0045577	regulation of B cell differentiation	-4.70548	3/31	NCKAP1L,PTPN6,SYK
7_Member	GO Biological Processes	GO:0006954	inflammatory response	-4.67426	7/504	CD68,CCR1,CYBB,LIPA,LYZ,SYK,TPST1
3_Member	GO Biological Processes	GO:0031341	regulation of cell killing	-4.60104	4/100	NCKAP1L,HLA-DRA,ITGAM,SYK
3_Member	GO Biological Processes	GO:0045621	positive regulation of lymphocyte differentiation	-4.48554	4/107	CD74,NCKAP1L,HLA-DRA,SYK
2_Member	GO Biological Processes	GO:0002381	immunoglobulin production involved in immunoglobulin-mediated immune response	-4.43569	3/38	HLA-DMA,HLA-DMB,HLA-DRA
3_Member	GO Biological Processes	GO:1903706	regulation of hemopoiesis	-4.42928	6/371	CD74,CCR1,NCKAP1L,HLA-DRA,PTPN6,SYK
3_Member	GO Biological Processes	GO:0030155	regulation of cell adhesion	-4.42205	8/760	CD74,NCKAP1L,HLA-DMA,HLA-DMB,HLA-DRA,PTPN6,SYK,VSIG4
3_Member	GO Biological Processes	GO:0002703	regulation of leukocyte mediated immunity	-4.31101	5/236	NCKAP1L,HLA-DRA,ITGAM,PTPN6,SYK
3_Member	GO Biological Processes	GO:0030097	hemopoiesis	-4.22206	7/594	CD74,FLI1,NCKAP1L,IRF8,PTPN6,SYK,RBM47
3_Member	GO Biological Processes	GO:0050868	negative regulation of T cell activation	-4.22156	4/125	CD74,NCKAP1L,PTPN6,VSIG4
3_Member	GO Biological Processes	GO:0033628	regulation of cell adhesion mediated by integrin	-4.12905	3/48	NCKAP1L,PTPN6,SYK
3_Member	GO Biological Processes	GO:0002683	negative regulation of immune system process	-4.10291	6/425	CD68,CD74,NCKAP1L,PTPN6,SYK,VSIG4
3_Member	GO Biological Processes	GO:0043300	regulation of leukocyte degranulation	-4.10213	3/49	NCKAP1L,ITGAM,SYK
3_Member	GO Biological Processes	GO:0046638	positive regulation of alpha-beta T cell differentiation	-4.07577	3/50	NCKAP1L,HLA-DRA,SYK
12_Summary	GO Biological Processes	GO:0001775	cell activation	-4.03671	7/636	CD74,IRF8,ITGAM,LCP1,PTPN6,RAP2B,SYK,GBP2,CD68,CYBB
3_Member	GO Biological Processes	GO:0050671	positive regulation of lymphocyte proliferation	-4.01855	4/141	CD74,NCKAP1L,HLA-DMB,SYK
3_Member	GO Biological Processes	GO:0048534	hematopoietic or lymphoid organ development	-4.00717	7/643	CD74,FLI1,NCKAP1L,IRF8,PTPN6,SYK,RBM47
3_Member	GO Biological Processes	GO:0032946	positive regulation of mononuclear cell proliferation	-3.99489	4/143	CD74,NCKAP1L,HLA-DMB,SYK
3_Member	GO Biological Processes	GO:1903038	negative regulation of leukocyte cell-cell adhesion	-3.9832	4/144	CD74,NCKAP1L,PTPN6,VSIG4
3_Member	GO Biological Processes	GO:0045580	regulation of T cell differentiation	-3.90366	4/151	CD74,NCKAP1L,HLA-DRA,SYK
5_Member	GO Biological Processes	GO:0006959	humoral immune response	-3.88982	5/290	C1QB,CFI,LYZ,VSIG4,H2BC12
13_Summary	GO Biological Processes	GO:0006898	receptor-mediated endocytosis	-3.87076	4/154	SCARB2,ITGAM,PPT1,SYK,CFI
3_Member	GO Biological Processes	GO:0002520	immune system development	-3.84513	7/683	CD74,FLI1,NCKAP1L,IRF8,PTPN6,SYK,RBM47
3_Member	GO Biological Processes	GO:0070665	positive regulation of leukocyte proliferation	-3.82794	4/158	CD74,NCKAP1L,HLA-DMB,SYK
3_Member	GO Biological Processes	GO:0051250	negative regulation of lymphocyte activation	-3.79656	4/161	CD74,NCKAP1L,PTPN6,VSIG4
14_Summary	GO Biological Processes	GO:0043030	regulation of macrophage activation	-3.7965	3/62	CD74,CTSC,VSIG4
3_Member	GO Biological Processes	GO:0061515	myeloid cell development	-3.77583	3/63	FLI1,NCKAP1L,PTPN6
3_Member	GO Biological Processes	GO:0031343	positive regulation of cell killing	-3.73549	3/65	HLA-DRA,ITGAM,SYK
3_Member	GO Biological Processes	GO:0046637	regulation of alpha-beta T cell differentiation	-3.69642	3/67	NCKAP1L,HLA-DRA,SYK
3_Member	GO Biological Processes	GO:0032675	regulation of interleukin-6 production	-3.68663	4/172	CD74,NCKAP1L,PTPN6,SYK
6_Member	GO Biological Processes	GO:0007596	blood coagulation	-3.68663	4/172	F13A1,PTPN6,RAP2B,SYK
3_Member	GO Biological Processes	GO:0046635	positive regulation of alpha-beta T cell activation	-3.67734	3/68	NCKAP1L,HLA-DRA,SYK
6_Member	GO Biological Processes	GO:0050817	coagulation	-3.66745	4/174	F13A1,PTPN6,RAP2B,SYK
12_Member	GO Biological Processes	GO:0002366	leukocyte activation involved in immune response	-3.62978	4/178	CD74,IRF8,LCP1,SYK
3_Member	GO Biological Processes	GO:0050777	negative regulation of immune response	-3.6205	4/179	NCKAP1L,PTPN6,SYK,VSIG4
12_Member	GO Biological Processes	GO:0002263	cell activation involved in immune response	-3.593	4/182	CD74,IRF8,LCP1,SYK
11_Member	GO Biological Processes	GO:0042742	defense response to bacterium	-3.52902	5/347	GBP2,IRF8,LYZ,SYK,H2BC12
3_Member	GO Biological Processes	GO:0002695	negative regulation of leukocyte activation	-3.49615	4/193	CD74,NCKAP1L,PTPN6,VSIG4
3_Member	GO Biological Processes	GO:0022408	negative regulation of cell-cell adhesion	-3.44578	4/199	CD74,NCKAP1L,PTPN6,VSIG4
3_Member	GO Biological Processes	GO:0050864	regulation of B cell activation	-3.43755	4/200	CD74,NCKAP1L,PTPN6,SYK
6_Member	GO Biological Processes	GO:0050878	regulation of body fluid levels	-3.42305	5/366	F13A1,FLI1,PTPN6,RAP2B,SYK
3_Member	GO Biological Processes	GO:0001910	regulation of leukocyte mediated cytotoxicity	-3.39146	3/85	NCKAP1L,HLA-DRA,ITGAM
3_Member	GO Biological Processes	GO:0050866	negative regulation of cell activation	-3.31149	4/216	CD74,NCKAP1L,PTPN6,VSIG4
3_Member	GO Biological Processes	GO:0002690	positive regulation of leukocyte chemotaxis	-3.26348	3/94	CD74,CCR1,NCKAP1L
3_Member	GO Biological Processes	GO:0043254	regulation of protein-containing complex assembly	-3.24291	5/401	H3-3B,NCKAP1L,LCP1,SYK,ARHGAP18
6_Member	GO Biological Processes	GO:0030168	platelet activation	-3.23679	3/96	PTPN6,RAP2B,SYK
3_Member	GO Biological Processes	GO:0045807	positive regulation of endocytosis	-3.22366	3/97	NCKAP1L,PPT1,SYK
3_Member	GO Biological Processes	GO:0030099	myeloid cell differentiation	-3.20213	4/231	FLI1,NCKAP1L,IRF8,PTPN6
3_Member	GO Biological Processes	GO:0045639	positive regulation of myeloid cell differentiation	-3.19782	3/99	CD74,CCR1,NCKAP1L
4_Member	GO Biological Processes	GO:0044257	cellular protein catabolic process	-3.15736	6/638	CTSC,CTSO,CTSS,PPT1,PSMB8,UBE2L6
3_Member	GO Biological Processes	GO:0042102	positive regulation of T cell proliferation	-3.14776	3/103	NCKAP1L,HLA-DMB,SYK
11_Member	GO Biological Processes	GO:0050830	defense response to Gram-positive bacterium	-3.13556	3/104	GBP2,LYZ,H2BC12
3_Member	GO Biological Processes	GO:0046634	regulation of alpha-beta T cell activation	-3.12349	3/105	NCKAP1L,HLA-DRA,SYK
6_Member	GO Biological Processes	GO:0009611	response to wounding	-3.10648	5/430	CCR1,F13A1,PTPN6,RAP2B,SYK
3_Member	GO Biological Processes	GO:0032103	positive regulation of response to external stimulus	-3.05302	5/442	CD74,CTSC,CCR1,NCKAP1L,SYK
3_Member	GO Biological Processes	GO:0002698	negative regulation of immune effector process	-3.04222	3/112	NCKAP1L,PTPN6,VSIG4
3_Member	GO Biological Processes	GO:0050853	B cell receptor signaling pathway	-3.04222	3/112	NCKAP1L,PTPN6,SYK
6_Member	GO Biological Processes	GO:0050730	regulation of peptidyl-tyrosine phosphorylation	-3.00483	4/261	CD74,PTPN6,RAP2B,SYK
4_Member	GO Biological Processes	GO:0030163	protein catabolic process	-2.97157	6/693	CTSC,CTSO,CTSS,PPT1,PSMB8,UBE2L6
6_Member	GO Biological Processes	GO:0071345	cellular response to cytokine stimulus	-2.93965	6/703	CD74,CCR1,GBP2,IRF8,PTPN6,SYK
5_Member	GO Biological Processes	GO:0006956	complement activation	-2.93497	3/122	C1QB,CFI,VSIG4
12_Member	GO Biological Processes	GO:0002285	lymphocyte activation involved in immune response	-2.92476	3/123	CD74,IRF8,LCP1
3_Member	GO Biological Processes	GO:0002688	regulation of leukocyte chemotaxis	-2.91464	3/124	CD74,CCR1,NCKAP1L
12_Member	GO Biological Processes	GO:0034341	response to interferon-gamma	-2.91464	3/124	CD74,GBP2,IRF8
9_Member	GO Biological Processes	GO:0006334	nucleosome assembly	-2.9046	3/125	H3-3B,H1-10,H2BC12
11_Member	GO Biological Processes	GO:0009617	response to bacterium	-2.86822	6/726	CD68,GBP2,IRF8,LYZ,SYK,H2BC12
13_Member	GO Biological Processes	GO:0006897	endocytosis	-2.85842	5/489	SCARB2,CFI,ITGAM,PPT1,SYK
15_Member	GO Biological Processes	GO:0022411	cellular component disassembly	-2.84737	4/288	C1QB,CTSS,ITGAM,LCP1
3_Member	GO Biological Processes	GO:0050921	positive regulation of chemotaxis	-2.76353	3/140	CD74,CCR1,NCKAP1L
3_Member	GO Biological Processes	GO:1903305	regulation of regulated secretory pathway	-2.76353	3/140	NCKAP1L,ITGAM,SYK
12_Member	GO Biological Processes	GO:0045321	leukocyte activation	-2.75974	5/515	CD74,IRF8,ITGAM,LCP1,SYK
3_Member	GO Biological Processes	GO:0007162	negative regulation of cell adhesion	-2.75636	4/305	CD74,NCKAP1L,PTPN6,VSIG4
3_Member	GO Biological Processes	GO:0002687	positive regulation of leukocyte migration	-2.75471	3/141	CD74,CCR1,NCKAP1L
17_Summary	GO Biological Processes	GO:0050890	cognition	-2.75118	4/306	CBR3,HLA-DRA,PPT1,PGRMC1
6_Member	GO Biological Processes	GO:0070372	regulation of ERK1 and ERK2 cascade	-2.72557	4/311	CD74,CCR1,PTPN6,SYK
3_Member	GO Biological Processes	GO:0030595	leukocyte chemotaxis	-2.72006	3/145	CCR1,NCKAP1L,SYK
6_Member	GO Biological Processes	GO:0098609	cell-cell adhesion	-2.69472	5/533	CLDN7,ITGAM,PTPN6,RAP2B,SYK
6_Member	GO Biological Processes	GO:0018212	peptidyl-tyrosine modification	-2.68641	3/149	PTPN6,SYK,TPST1
2_Member	GO Biological Processes	GO:0002377	immunoglobulin production	-2.67815	3/150	HLA-DMA,HLA-DMB,HLA-DRA
3_Member	GO Biological Processes	GO:0050871	positive regulation of B cell activation	-2.66181	3/152	CD74,NCKAP1L,SYK
6_Member	GO Biological Processes	GO:0034097	response to cytokine	-2.65821	6/799	CD74,CCR1,GBP2,IRF8,PTPN6,SYK
2_Member	GO Biological Processes	GO:0002440	production of molecular mediator of immune response	-2.65372	3/153	HLA-DMA,HLA-DMB,HLA-DRA
6_Member	GO Biological Processes	GO:0042060	wound healing	-2.6514	4/326	F13A1,PTPN6,RAP2B,SYK
6_Member	GO Biological Processes	GO:0001959	regulation of cytokine-mediated signaling pathway	-2.55347	3/166	CD74,PTPN6,SYK
3_Member	GO Biological Processes	GO:0002764	immune response-regulating signaling pathway	-2.53586	4/351	CTSS,NCKAP1L,PTPN6,SYK
6_Member	GO Biological Processes	GO:0019221	cytokine-mediated signaling pathway	-2.53143	4/352	CD74,CCR1,PTPN6,SYK
3_Member	GO Biological Processes	GO:0002822	regulation of adaptive immune response based on somatic recombination of immune receptors built from immunoglobulin superfamily domains	-2.50293	3/173	NCKAP1L,HLA-DRA,PTPN6
3_Member	GO Biological Processes	GO:0002706	regulation of lymphocyte mediated immunity	-2.48889	3/175	NCKAP1L,HLA-DRA,PTPN6
9_Member	GO Biological Processes	GO:0031497	chromatin assembly	-2.48889	3/175	H3-3B,H1-10,H2BC12
9_Member	GO Biological Processes	GO:0034728	nucleosome organization	-2.47503	3/177	H3-3B,H1-10,H2BC12
6_Member	GO Biological Processes	GO:0060759	regulation of response to cytokine stimulus	-2.46816	3/178	CD74,PTPN6,SYK
4_Member	GO Biological Processes	GO:0051603	proteolysis involved in cellular protein catabolic process	-2.44891	5/608	CTSC,CTSO,CTSS,PSMB8,UBE2L6
6_Member	GO Biological Processes	GO:0032680	regulation of tumor necrosis factor production	-2.44109	3/182	CYBB,PTPN6,SYK
6_Member	GO Biological Processes	GO:1903555	regulation of tumor necrosis factor superfamily cytokine production	-2.40815	3/187	CYBB,PTPN6,SYK
9_Member	GO Biological Processes	GO:0065004	protein-DNA complex assembly	-2.40815	3/187	H3-3B,H1-10,H2BC12
3_Member	GO Biological Processes	GO:0002819	regulation of adaptive immune response	-2.40168	3/188	NCKAP1L,HLA-DRA,PTPN6
3_Member	GO Biological Processes	GO:0031334	positive regulation of protein-containing complex assembly	-2.3636	3/194	NCKAP1L,LCP1,SYK
9_Member	GO Biological Processes	GO:0006333	chromatin assembly or disassembly	-2.35738	3/195	H3-3B,H1-10,H2BC12
3_Member	GO Biological Processes	GO:0050851	antigen receptor-mediated signaling pathway	-2.34504	3/197	NCKAP1L,PTPN6,SYK
12_Member	GO Biological Processes	GO:0046649	lymphocyte activation	-2.30766	4/407	CD74,IRF8,LCP1,SYK
3_Member	GO Biological Processes	GO:0017157	regulation of exocytosis	-2.30291	3/204	NCKAP1L,ITGAM,SYK
3_Member	GO Biological Processes	GO:0060326	cell chemotaxis	-2.28533	3/207	CCR1,NCKAP1L,SYK
3_Member	GO Biological Processes	GO:0030100	regulation of endocytosis	-2.27953	3/208	NCKAP1L,PPT1,SYK
3_Member	GO Biological Processes	GO:0045637	regulation of myeloid cell differentiation	-2.27953	3/208	CD74,CCR1,NCKAP1L
6_Member	GO Biological Processes	GO:0043269	regulation of ion transport	-2.2313	5/685	CCR1,CTSS,CYBB,PTPN6,SYK
3_Member	GO Biological Processes	GO:0002685	regulation of leukocyte migration	-2.22318	3/218	CD74,CCR1,NCKAP1L
9_Member	GO Biological Processes	GO:0006323	DNA packaging	-2.22318	3/218	H3-3B,H1-10,H2BC12
3_Member	GO Biological Processes	GO:0050920	regulation of chemotaxis	-2.1854	3/225	CD74,CCR1,NCKAP1L
6_Member	GO Biological Processes	GO:0045088	regulation of innate immune response	-2.15402	3/231	PTPN6,SYK,VSIG4
3_Member	GO Biological Processes	GO:0050900	leukocyte migration	-2.14888	3/232	CCR1,NCKAP1L,SYK
15_Member	GO Biological Processes	GO:0006909	phagocytosis	-2.14377	3/233	IRF8,ITGAM,SYK
12_Member	GO Biological Processes	GO:0071216	cellular response to biotic stimulus	-2.11357	3/239	CD68,IRF8,SYK
9_Member	GO Biological Processes	GO:0071824	protein-DNA complex subunit organization	-2.10861	3/240	H3-3B,H1-10,H2BC12
15_Member	GO Biological Processes	GO:0034330	cell junction organization	-2.08094	4/473	C1QB,CLDN7,ITGAM,PGRMC1
12_Member	GO Biological Processes	GO:0001819	positive regulation of cytokine production	-2.07466	4/475	CD74,CYBB,IRF8,SYK
3_Member	GO Biological Processes	GO:0002429	immune response-activating cell surface receptor signaling pathway	-2.06505	3/249	NCKAP1L,PTPN6,SYK
3_Member	GO Biological Processes	GO:0002757	immune response-activating signal transduction	-2.06505	3/249	NCKAP1L,PTPN6,SYK
12_Member	GO Biological Processes	GO:0030098	lymphocyte differentiation	-2.04159	3/254	CD74,IRF8,SYK
3_Member	GO Biological Processes	GO:0043549	regulation of kinase activity	-2.03909	5/763	CD74,NCKAP1L,PTPN6,RAP2B,SYK
12_Member	GO Biological Processes	GO:0042110	T cell activation	-2.03697	3/255	CD74,LCP1,SYK
4_Summary	KEGG Pathway	hsa04142	Lysosome	-8.59276	7/132	SCARB2,CD68,CTSC,CTSO,CTSS,LIPA,PPT1,CD74,CYBB,HLA-DMB,HLA-DRA,PSMB8,PTPN6,SYK,UBE2L6,F13A1,C1QB
2_Member	KEGG Pathway	hsa05140	Leishmaniasis	-8.43243	6/77	CYBB,HLA-DMA,HLA-DMB,HLA-DRA,ITGAM,PTPN6
2_Member	KEGG Pathway	hsa05150	Staphylococcus aureus infection	-7.85079	6/96	C1QB,HLA-DMA,HLA-DMB,HLA-DRA,CFI,ITGAM
2_Member	KEGG Pathway	hsa05152	Tuberculosis	-7.65752	7/180	CD74,CTSS,HLA-DMA,HLA-DMB,HLA-DRA,ITGAM,SYK
2_Member	KEGG Pathway	hsa05322	Systemic lupus erythematosus	-6.94475	6/136	C1QB,H3-3B,HLA-DMA,HLA-DMB,HLA-DRA,H2BC12
2_Member	KEGG Pathway	hsa04612	Antigen processing and presentation	-6.66634	5/78	CD74,CTSS,HLA-DMA,HLA-DMB,HLA-DRA
2_Member	KEGG Pathway	hsa04145	Phagosome	-6.65863	6/152	CTSS,CYBB,HLA-DMA,HLA-DMB,HLA-DRA,ITGAM
5_Member	KEGG Pathway	hsa04610	Complement and coagulation cascades	-6.47882	5/85	C1QB,F13A1,CFI,ITGAM,VSIG4
2_Member	KEGG Pathway	hsa05321	Inflammatory bowel disease	-5.34495	4/65	HLA-DMA,HLA-DMB,HLA-DRA,MAF
2_Member	KEGG Pathway	hsa04514	Cell adhesion molecules	-5.27267	5/149	CLDN7,HLA-DMA,HLA-DMB,HLA-DRA,ITGAM
9_Member	KEGG Pathway	hsa04613	Neutrophil extracellular trap formation	-4.761	5/190	CYBB,H3-3B,ITGAM,SYK,H2BC12
2_Member	KEGG Pathway	hsa04658	Th1 and Th2 cell differentiation	-4.7439	4/92	HLA-DMA,HLA-DMB,HLA-DRA,MAF
2_Member	KEGG Pathway	hsa05310	Asthma	-4.70548	3/31	HLA-DMA,HLA-DMB,HLA-DRA
2_Member	KEGG Pathway	hsa04640	Hematopoietic cell lineage	-4.61823	4/99	HLA-DMA,HLA-DMB,HLA-DRA,ITGAM
2_Member	KEGG Pathway	hsa05330	Allograft rejection	-4.43569	3/38	HLA-DMA,HLA-DMB,HLA-DRA
2_Member	KEGG Pathway	hsa05332	Graft-versus-host disease	-4.30395	3/42	HLA-DMA,HLA-DMB,HLA-DRA
2_Member	KEGG Pathway	hsa04940	Type I diabetes mellitus	-4.27306	3/43	HLA-DMA,HLA-DMB,HLA-DRA
2_Member	KEGG Pathway	hsa04672	Intestinal immune network for IgA production	-4.10213	3/49	HLA-DMA,HLA-DMB,HLA-DRA
2_Member	KEGG Pathway	hsa05320	Autoimmune thyroid disease	-3.99988	3/53	HLA-DMA,HLA-DMB,HLA-DRA
2_Member	KEGG Pathway	hsa05416	Viral myocarditis	-3.83891	3/60	HLA-DMA,HLA-DMB,HLA-DRA
15_Summary	KEGG Pathway	hsa05133	Pertussis	-3.53449	3/76	C1QB,IRF8,ITGAM,CFI,CLDN7,CYBB,CTSS,LCP1,LRRC25,SYK,PGRMC1
10_Member	KEGG Pathway	hsa05202	Transcriptional misregulation in cancer	-3.50471	4/192	FLI1,H3-3B,ITGAM,MAF
2_Member	KEGG Pathway	hsa05169	Epstein-Barr virus infection	-3.42121	4/202	HLA-DMA,HLA-DMB,HLA-DRA,SYK
2_Member	KEGG Pathway	hsa05323	Rheumatoid arthritis	-3.27705	3/93	HLA-DMA,HLA-DMB,HLA-DRA
16_Summary	KEGG Pathway	hsa05171	Coronavirus disease - COVID-19	-3.19511	4/232	C1QB,CYBB,F13A1,SYK
2_Member	KEGG Pathway	hsa04659	Th17 cell differentiation	-3.08798	3/108	HLA-DMA,HLA-DMB,HLA-DRA
2_Member	KEGG Pathway	hsa05145	Toxoplasmosis	-3.04222	3/112	HLA-DMA,HLA-DMB,HLA-DRA
15_Member	KEGG Pathway	hsa04670	Leukocyte transendothelial migration	-3.01998	3/114	CLDN7,CYBB,ITGAM
2_Member	KEGG Pathway	hsa05168	Herpes simplex virus 1 infection	-2.83512	5/495	CD74,HLA-DMA,HLA-DMB,HLA-DRA,SYK
4_Member	KEGG Pathway	hsa04210	Apoptosis	-2.79952	3/136	CTSC,CTSO,CTSS
2_Member	KEGG Pathway	hsa05164	Influenza A	-2.51714	3/171	HLA-DMA,HLA-DMB,HLA-DRA
3_Member	KEGG Pathway	hsa05130	Pathogenic Escherichia coli infection	-2.34504	3/197	CLDN7,NCKAP1L,PTPN6
2_Member	KEGG Pathway	hsa05166	Human T-cell leukemia virus 1 infection	-2.20143	3/222	HLA-DMA,HLA-DMB,HLA-DRA

[truncated: 1 more sheets: lncRNA-miRNA-mRNA]
